# Supplementary material for: Escherichia coli Aggregates Mediated by Native or Synthetic Adhesins Exhibit Both Core and Adhesin-Specific Transcriptional Responses
Source: Microbiol Spectr. 2023 Apr 11;11(3):e00690-23. doi: 10.1128/spectrum.00690-23 (PMC10269875; doi:10.1128/spectrum.00690-23)
Supplement: Supplemental file 1 — Table S1. Download spectrum.00690-23-s0001.xlsx, XLSX file, 0.9 MB [file spectrum.00690-23-s0001.xlsx]

## Sheet: Sheet1
	Table S1. The pan response to aggregation. Each gene significantly differentially regulated in any of the 8 comparison aggregation vs no aggregation is indicated.
																		Natural Adhesin Ag43								Synthetic Adhesin Nanobodies
Gene names	Entry	Entry name	Protein names	Length	locus_tag	Function	cog_cogid	cog_name	cog_pathways	cog_category	cog_description	Gene ontology IDs_MF	Desc_goterm_MF	Gene ontology IDs_BP	Desc_goterm_BP	Gene ontology IDs_CC	Desc_goterm_CC	log2FoldChange_DataPcLvsDelta	padj_DataPcLvsDelta	log2FoldChange_BluevsDelta	padj_BluevsDelta	log2FoldChange_BluevsWhite	padj_BluevsWhite	log2FoldChange_DataPcLvsWhite	padj_DataPcLvsWhite	log2FoldChange_Ag2_Nb2vsAg2_Nb3	padj_Ag2_Nb2vsAg2_Nb3	log2FoldChange_Ag2_Nb2vsAg3_Nb2	padj_Ag2_Nb2vsAg3_Nb2	log2FoldChange_Ag3_Nb3vsAg3_Nb2	padj_Ag3_Nb3vsAg3_Nb2	log2FoldChange_Ag3_Nb3vsAg2_Nb3	padj_Ag3_Nb3vsAg2_Nb3
aaaD					b4634															-3.40876	0.0190334	-3.52616	0.0144459
aaaE					b4693													1.0827	9.46425e-05					1.07186	0.000106535
aaeR	P67662	AAER_ECOLI	HTH-type transcriptional activator AaeR	309	b3243	LysR-type transcriptional regulator AaeR	COG0583	DNA-binding transcriptional regulator, LysR family	[]	K	Transcription	GO:0000976/ GO:0003700	transcription regulatory region sequence-specific DNA binding/ DNA-binding transcription factor activity	GO:0006351/ GO:0006352/ GO:0006355/ GO:0045893	transcription, DNA-templated/ DNA-templated transcription, initiation/ regulation of transcription, DNA-templated/ positive regulation of transcription, DNA-templated					1.07029	5.87578e-09	1.04591	1.34209e-08
abgA	P77357	ABGA_ECOLI	p-aminobenzoyl-glutamate hydrolase subunit A (EC 3.5.1.-) (PABA-GLU hydrolase) (PGH)	436	b1338	p-aminobenzoyl-glutamate hydrolase subunit A	COG1473	Metal-dependent amidase/aminoacylase/carboxypeptidase	['Lysine biosynthesis']	R	General function prediction only	GO:0016805/ GO:0046982/ GO:0071713	dipeptidase activity/ protein heterodimerization activity/ para-aminobenzoyl-glutamate hydrolase activity	GO:0046657	folic acid catabolic process	GO:0005737	cytoplasm							1.20115	0.00157066					1.02888	0.0261407	1.18009	0.0138507
abrB	P75747	ABRB_ECOLI	Putative regulator AbrB (AidB regulator)	348	b0715	putative regulator	COG3180	Uncharacterized membrane protein AbrB, regulator of aidB expression	[]	R	General function prediction only			GO:0010468	regulation of gene expression	GO:0005886/ GO:0016021	plasma membrane/ integral component of membrane											1.39827	0.0301382	1.56594	0.0129477	1.36397	0.0353383
accB	P0ABD8	BCCP_ECOLI	Biotin carboxyl carrier protein of acetyl-CoA carboxylase (BCCP)	156	b3255	biotin carboxyl carrier protein	COG0511	Biotin carboxyl carrier protein	['Fatty acids biosynthesis']	I	Lipid transport and metabolism	GO:0003989	acetyl-CoA carboxylase activity	GO:0006633/ GO:0009305	fatty acid biosynthetic process/ protein biotinylation	GO:0005737/ GO:0005829/ GO:0009317	cytoplasm/ cytosol/ acetyl-CoA carboxylase complex	-1.12001	2.81278e-05	-1.05668	9.37875e-05					-1.12014	0.00679928	-1.25507	0.00180072	-1.35258	0.000668146	-1.21765	0.00273465
accC	P24182	ACCC_ECOLI	Biotin carboxylase (EC 6.3.4.14) (Acetyl-CoA carboxylase subunit A) (ACC) (EC 6.4.1.2)	449	b3256	biotin carboxylase	COG0439	Biotin carboxylase	['Fatty acids biosynthesis']	I	Lipid transport and metabolism	GO:0003989/ GO:0004075/ GO:0005524/ GO:0046872	acetyl-CoA carboxylase activity/ biotin carboxylase activity/ ATP binding/ metal ion binding	GO:0006633/ GO:0045717/ GO:2001295	fatty acid biosynthetic process/ negative regulation of fatty acid biosynthetic process/ malonyl-CoA biosynthetic process	GO:0005737/ GO:0005829	cytoplasm/ cytosol									-1.23006	0.000665917	-1.51511	1.64314e-05	-1.4359	4.3564e-05	-1.15085	0.00133434
accD	P0A9Q5	ACCD_ECOLI	Acetyl-coenzyme A carboxylase carboxyl transferase subunit beta (ACCase subunit beta) (Acetyl-CoA carboxylase carboxyltransferase subunit beta) (EC 2.1.3.15)	304	b2316	acetyl-CoA carboxyltransferase subunit beta	COG0777	Acetyl-CoA carboxylase beta subunit	['Fatty acids biosynthesis']	I	Lipid transport and metabolism	GO:0003677/ GO:0003729/ GO:0003989/ GO:0005524/ GO:0008270/ GO:0016743	DNA binding/ mRNA binding/ acetyl-CoA carboxylase activity/ ATP binding/ zinc ion binding/ carboxyl- or carbamoyltransferase activity	GO:0006633/ GO:0017148/ GO:0042759/ GO:2001295	fatty acid biosynthetic process/ negative regulation of translation/ long-chain fatty acid biosynthetic process/ malonyl-CoA biosynthetic process	GO:0005829/ GO:0009329	cytosol/ acetate CoA-transferase complex	-1.03151	9.43465e-06					-1.05259	5.87145e-06							-1.08304	0.000828477
aceA	P0A9G6	ACEA_ECOLI	Isocitrate lyase (ICL) (EC 4.1.3.1) (Isocitrase) (Isocitratase)	434	b4015	isocitrate lyase	COG2224	Isocitrate lyase	['TCA cycle, glyoxylate bypass']	C	Energy production and conversion	GO:0004451/ GO:0043169/ GO:0046872	isocitrate lyase activity/ cation binding/ metal ion binding	GO:0006097/ GO:0006099	glyoxylate cycle/ tricarboxylic acid cycle	GO:0005829	cytosol	-1.92697	0.00826403									-1.91272	0.011038	-1.63465	0.0278271
aceF	P06959	ODP2_ECOLI	Dihydrolipoyllysine-residue acetyltransferase component of pyruvate dehydrogenase complex (EC 2.3.1.12) (Dihydrolipoamide acetyltransferase component of pyruvate dehydrogenase complex) (E2)	630	b0115	pyruvate dehydrogenase, E2 subunit	COG0508,COG0508,COG0508	Pyruvate/2-oxoglutarate dehydrogenase complex, dihydrolipoamide acyltransferase (E2) component,Pyruvate/2-oxoglutarate dehydrogenase complex, dihydrolipoamide acyltransferase (E2) component,Pyruvate/2-oxoglutarate dehydrogenase complex, dihydrolipoamide acyltransferase (E2) component	['Pyruvate oxidation'],['Pyruvate oxidation'],['Pyruvate oxidation']	C,C,C	Energy production and conversion,Energy production and conversion,Energy production and conversion	GO:0004742/ GO:0016407/ GO:0031405	dihydrolipoyllysine-residue acetyltransferase activity/ acetyltransferase activity/ lipoic acid binding	GO:0006086/ GO:0006090/ GO:0006096	acetyl-CoA biosynthetic process from pyruvate/ pyruvate metabolic process/ glycolytic process	GO:0005737/ GO:0045254	cytoplasm/ pyruvate dehydrogenase complex							1.2337	0.00255533
aceK	P11071	ACEK_ECOLI	Isocitrate dehydrogenase kinase/phosphatase (IDH kinase/phosphatase) (IDHK/P) (EC 2.7.11.5) (EC 3.1.3.-)	578	b4016	isocitrate dehydrogenase kinase/phosphatase	COG4579	Isocitrate dehydrogenase kinase/phosphatase	[]	T	Signal transduction mechanisms	GO:0004674/ GO:0004721/ GO:0004722/ GO:0005524/ GO:0008772/ GO:0016208	protein serine/threonine kinase activity/ phosphoprotein phosphatase activity/ protein serine/threonine phosphatase activity/ ATP binding/ [isocitrate dehydrogenase (NADP+)] kinase activity/ AMP binding	GO:0006006/ GO:0006097/ GO:0006099/ GO:0006470/ GO:0018105/ GO:0050790/ GO:0070262	glucose metabolic process/ glyoxylate cycle/ tricarboxylic acid cycle/ protein dephosphorylation/ peptidyl-serine phosphorylation/ regulation of catalytic activity/ peptidyl-serine dephosphorylation	GO:0005737	cytoplasm	-2.67737	5.28731e-05	-1.85896	0.00604954	-1.36726	0.0467426	-2.18567	0.0010249
acnA	P25516	ACNA_ECOLI	Aconitate hydratase A (ACN) (Aconitase) (EC 4.2.1.3) (Iron-responsive protein-like) (IRP-like) (RNA-binding protein) (Stationary phase enzyme)	891	b1276	aconitate hydratase 1	COG1048	Aconitase A	['Lysine biosynthesisTCA cycle']	C	Energy production and conversion	GO:0003729/ GO:0003730/ GO:0003994/ GO:0005506/ GO:0046872/ GO:0047780/ GO:0051539	mRNA binding/ mRNA 3'-UTR binding/ aconitate hydratase activity/ iron ion binding/ metal ion binding/ citrate dehydratase activity/ 4 iron, 4 sulfur cluster binding	GO:0006097/ GO:0006099/ GO:0006101/ GO:0006979/ GO:0009061	glyoxylate cycle/ tricarboxylic acid cycle/ citrate metabolic process/ response to oxidative stress/ anaerobic respiration	GO:0005737/ GO:0005829	cytoplasm/ cytosol	1.55192	5.97085e-07	1.52461	1.15343e-06	1.75236	1.7938e-08	1.77968	8.35605e-09	1.67932	2.37808e-06	1.90047	6.90551e-08	1.89865	5.51888e-08	1.6775	2.19926e-06
acpS	P24224	ACPS_ECOLI	Holo-[acyl-carrier-protein] synthase (Holo-ACP synthase) (EC 2.7.8.7) (4'-phosphopantetheinyl transferase AcpS)	126	b2563	holo-[acyl-carrier-protein] synthase	COG0736	Phosphopantetheinyl transferase (holo-ACP synthase)	[]	I	Lipid transport and metabolism	GO:0000287/ GO:0008897/ GO:0016740	magnesium ion binding/ holo-[acyl-carrier-protein] synthase activity/ transferase activity	GO:0006633/ GO:0018070	fatty acid biosynthetic process/ peptidyl-serine phosphopantetheinylation	GO:0005737	cytoplasm			-1.05227	0.0024099
acrF	P24181	ACRF_ECOLI	Multidrug export protein AcrF (Acriflavine resistance protein F) (Protein EnvD)	1034	b3266	multidrug efflux pump RND permease AcrF	COG0841	Multidrug efflux pump subunit AcrB	[]	V	Defense mechanisms	GO:0015562/ GO:0042910	efflux transmembrane transporter activity/ xenobiotic transmembrane transporter activity			GO:0005886/ GO:0016021	plasma membrane/ integral component of membrane			1.09867	1.84933e-06
acrS					b3264		COG1309	DNA-binding protein, AcrR family, includes nucleoid occlusion protein SlmA	[]	K	Transcription							-3.26814	0.0198707	-3.30615	0.0193667	-3.03095	0.033741	-2.99294	0.0341081
acrZ	P0AAW9	ACRZ_ECOLI	Multidrug efflux pump accessory protein AcrZ (AcrAB-TolC multidrug efflux pump accessory protein AcrZ) (Acridine resistance protein Z)	49	b0762	multidrug efflux pump accessory protein AcrZ						GO:0042910	xenobiotic transmembrane transporter activity	GO:0036460/ GO:0046677/ GO:1990961	cellular response to cell envelope stress/ response to antibiotic/ xenobiotic detoxification by transmembrane export across the plasma membrane	GO:0005886/ GO:0009279/ GO:0016021	plasma membrane/ cell outer membrane/ integral component of membrane	-1.24388	9.98964e-06					-1.43875	2.73992e-07
acs	P27550	ACSA_ECOLI	Acetyl-coenzyme A synthetase (AcCoA synthetase) (Acs) (EC 6.2.1.1) (Acetate--CoA ligase) (Acyl-activating enzyme)	652	b4069	acetyl-CoA synthetase (AMP-forming)	COG0365	Acyl-coenzyme A synthetase/AMP-(fatty) acid ligase	[]	I	Lipid transport and metabolism	GO:0003987/ GO:0005524/ GO:0016208/ GO:0033558/ GO:0046872/ GO:0050218	acetate-CoA ligase activity/ ATP binding/ AMP binding/ protein deacetylase activity/ metal ion binding/ propionate-CoA ligase activity	GO:0006935/ GO:0018394/ GO:0019427/ GO:0034421/ GO:0045733	chemotaxis/ peptidyl-lysine acetylation/ acetyl-CoA biosynthetic process from acetate/ post-translational protein acetylation/ acetate catabolic process	GO:0005829	cytosol	-2.16195	0.0459645
actP	P32705	ACTP_ECOLI	Cation/acetate symporter ActP (Acetate permease) (Acetate transporter ActP)	549	b4067	acetate/glycolate:cation symporter	COG4147	Na+(or H+)/acetate symporter ActP	[]	C	Energy production and conversion	GO:0015123/ GO:0015293/ GO:0015654/ GO:0043879	acetate transmembrane transporter activity/ symporter activity/ tellurite transmembrane transporter activity/ glycolate transmembrane transporter activity	GO:0006814/ GO:0006847/ GO:0015710	sodium ion transport/ plasma membrane acetate transport/ tellurite transport	GO:0005886/ GO:0005887	plasma membrane/ integral component of plasma membrane	-3.60786	2.236e-07	-1.7043	0.0158238			-2.99753	1.7275e-05	-2.05813	0.00728579	-1.78137	0.0182811	-1.95226	0.00873288	-2.22902	0.00337861
ada	P06134	ADA_ECOLI	Bifunctional transcriptional activator/DNA repair enzyme Ada (Regulatory protein of adaptive response) [Includes: Methylphosphotriester-DNA--protein-cysteine S-methyltransferase (EC 2.1.1.n11) (Methylphosphotriester-DNA methyltransferase); Methylated-DNA--protein-cysteine methyltransferase (EC 2.1.1.63) (O6-methylguanine-DNA alkyltransferase)]	354	b2213	DNA-binding transcriptional dual regulator/DNA repair protein Ada	COG0350,COG2169	DNA repair enzyme Ada (O6-methylguanine-DNA--protein-cysteine methyltransferase),Methylphosphotriester-DNA--protein-cysteine methyltransferase (N-terminal fragment of Ada), contains Zn-binding and two AraC-type DNA-binding domains	[],[]	L,L	Replication, recombination and repair,Replication, recombination and repair	GO:0003700/ GO:0003908/ GO:0008270/ GO:0043565	DNA-binding transcription factor activity/ methylated-DNA-[protein]-cysteine S-methyltransferase activity/ zinc ion binding/ sequence-specific DNA binding	GO:0006307/ GO:0006974/ GO:0018125/ GO:0045892/ GO:0045893/ GO:0080111	DNA dealkylation involved in DNA repair/ cellular response to DNA damage stimulus/ peptidyl-cysteine methylation/ negative regulation of transcription, DNA-templated/ positive regulation of transcription, DNA-templated/ DNA demethylation			1.75446	7.19258e-09	2.12763	1.45432e-12	2.06471	7.44044e-12	1.69153	2.31643e-08	1.41397	0.000636452	1.37097	0.000737538	1.46876	0.000255924	1.51176	0.000217577
add	P22333	ADD_ECOLI	Adenosine deaminase (EC 3.5.4.4) (Adenosine aminohydrolase)	333	b1623	adenosine deaminase	COG1816	Adenosine/6-amino-6-deoxyfutalosine deaminase	['Menaquinone biosynthesis']	F	Nucleotide transport and metabolism	GO:0004000/ GO:0008270	adenosine deaminase activity/ zinc ion binding	GO:0006154/ GO:0006974/ GO:0009168/ GO:0015950/ GO:0032261/ GO:0043103/ GO:0046101/ GO:0046103	adenosine catabolic process/ cellular response to DNA damage stimulus/ purine ribonucleoside monophosphate biosynthetic process/ purine nucleotide interconversion/ purine nucleotide salvage/ hypoxanthine salvage/ hypoxanthine biosynthetic process/ inosine biosynthetic process	GO:0005829	cytosol	-1.97885	7.66463e-13	-2.35394	1.51895e-17	-2.32766	3.66232e-17	-1.95257	1.40722e-12	-1.75144	0.000917671	-1.4142	0.00661894	-1.49014	0.00378377	-1.82738	0.000481711
adhE	P0A9Q7	ADHE_ECOLI	Aldehyde-alcohol dehydrogenase [Includes: Alcohol dehydrogenase (ADH) (EC 1.1.1.1); Acetaldehyde dehydrogenase [acetylating] (ACDH) (EC 1.2.1.10); Pyruvate-formate-lyase deactivase (PFL deactivase)]	891	b1241	fused acetaldehyde-CoA dehydrogenase and iron-dependent alcohol dehydrogenasealdehyde/alcohol dehydrogenase AdhE	COG1012,COG1454	Acyl-CoA reductase or other NAD-dependent aldehyde dehydrogenase,Alcohol dehydrogenase, class IV	['Proline degradation'],[]	I,C	Lipid transport and metabolism,Energy production and conversion	GO:0004022/ GO:0008774/ GO:0042802/ GO:0046872	alcohol dehydrogenase (NAD+) activity/ acetaldehyde dehydrogenase (acetylating) activity/ identical protein binding/ metal ion binding	GO:0006115/ GO:0015976	ethanol biosynthetic process/ carbon utilization	GO:0005829/ GO:0016020	cytosol/ membrane	1.98562	2.90809e-14	1.91423	3.09403e-13	2.00811	1.84379e-14	2.0795	1.2896e-15	1.22916	0.0378366	1.45949	0.0108947	1.53008	0.00653406	1.29976	0.0248607
adiA	P28629	ADIA_ECOLI	Biodegradative arginine decarboxylase (ADC) (EC 4.1.1.19)	755	b4117	arginine decarboxylase, degradative	COG1982	Arginine/lysine/ornithine decarboxylase	[]	E	Amino acid transport and metabolism	GO:0008792/ GO:0016831/ GO:0030170	arginine decarboxylase activity/ carboxy-lyase activity/ pyridoxal phosphate binding	GO:0006527/ GO:0051454	arginine catabolic process/ intracellular pH elevation	GO:0005829	cytosol	2.40586	5.72164e-06					2.45104	3.69072e-06
adiC	P60061	ADIC_ECOLI	Arginine/agmatine antiporter	445	b4115	arginine:agmatine antiporter	COG0531	Serine transporter YbeC, amino acid:H+ symporter family	[]	E	Amino acid transport and metabolism	GO:0015181/ GO:0015297	arginine transmembrane transporter activity/ antiporter activity	GO:0003333/ GO:0051454	amino acid transmembrane transport/ intracellular pH elevation	GO:0005886/ GO:0005887	plasma membrane/ integral component of plasma membrane	2.12374	0.00235482					2.12693	0.00228434
adk	P69441	KAD_ECOLI	Adenylate kinase (AK) (EC 2.7.4.3) (ATP-AMP transphosphorylase) (ATP:AMP phosphotransferase) (Adenylate monophosphate kinase)	214	b0474	adenylate kinase	COG0563	Adenylate kinase or related kinase	['Pyrimidine biosynthesis']	F	Nucleotide transport and metabolism	GO:0000287/ GO:0004017/ GO:0004550/ GO:0005524/ GO:0016208	magnesium ion binding/ adenylate kinase activity/ nucleoside diphosphate kinase activity/ ATP binding/ AMP binding	GO:0006172/ GO:0009123/ GO:0009132/ GO:0015951/ GO:0044209	ADP biosynthetic process/ nucleoside monophosphate metabolic process/ nucleoside diphosphate metabolic process/ purine ribonucleotide interconversion/ AMP salvage	GO:0005737/ GO:0005829	cytoplasm/ cytosol	-1.45868	2.45896e-08	-1.23935	2.8126e-06	-1.31739	6.05387e-07	-1.53672	3.57387e-09	-1.11907	0.00599077	-1.1475	0.00375039	-1.42171	0.000275744	-1.39327	0.000480331
aer	P50466	AER_ECOLI	Aerotaxis receptor	506	b3072	aerotaxis sensor receptor, flavoprotein	COG0840,COG2202	Methyl-accepting chemotaxis protein (MCP),PAS domain	[],[]	T,T	Signal transduction mechanisms,Signal transduction mechanisms	GO:0004888/ GO:0042802	transmembrane signaling receptor activity/ identical protein binding	GO:0006935/ GO:0007165/ GO:0052131	chemotaxis/ signal transduction/ positive aerotaxis	GO:0005886/ GO:0005887	plasma membrane/ integral component of plasma membrane									1.08039	0.0452975
aes	P23872	AES_ECOLI	Acetyl esterase (EC 3.1.1.-) (EcE)	319	b0476	acetylesterase	COG0657	Acetyl esterase/lipase	[]	I	Lipid transport and metabolism	GO:0008126/ GO:0016787/ GO:0034338	acetylesterase activity/ hydrolase activity/ short-chain carboxylesterase activity	GO:0043433/ GO:0051346	negative regulation of DNA-binding transcription factor activity/ negative regulation of hydrolase activity	GO:0005737	cytoplasm	1.74503	5.69934e-06					1.81614	2.27602e-06
afuB					b0263															-1.18393	0.0231035							-1.55117	0.0156072
agaA					b3135													2.32045	8.72051e-14	1.89754	3.5698e-09	2.18527	1.82705e-11	2.60817	1.31608e-16	1.56248	0.00156876	1.4209	0.00278692	1.43664	0.00229752	1.57822	0.00122165
agaC	P42910	PTPC1_ECOLI	N-acetylgalactosamine permease IIC component 1 (EIIC-Aga) (PTS system N-acetylgalactosamine-specific EIIC component 1)	267	b3139	galactosamine-specific PTS enzyme IIC component	COG3715	Phosphotransferase system, mannose/fructose/N-acetylgalactosamine-specific IIC component	[]	G	Carbohydrate transport and metabolism			GO:0009401	phosphoenolpyruvate-dependent sugar phosphotransferase system	GO:0005886/ GO:0005887	plasma membrane/ integral component of plasma membrane							-2.16213	0.029797
agaD	P42911	PTPD_ECOLI	N-acetylgalactosamine permease IID component (EIID-Aga) (PTS system N-acetylgalactosamine-specific EIID component)	263	b3140	galactosamine-specific PTS enzyme IID component	COG3716	Phosphotransferase system, mannose/fructose/N-acetylgalactosamine-specific IID component	[]	G	Carbohydrate transport and metabolism			GO:0009401	phosphoenolpyruvate-dependent sugar phosphotransferase system	GO:0005886/ GO:0005887	plasma membrane/ integral component of plasma membrane			1.02576	0.0455279	1.24702	0.0147354	1.21005	0.0179984
agaI	P42912	AGAI_ECOLI	Putative deaminase AgaI (EC 3.5.99.-)	251	b3141	putative deaminase AgaI	COG0363	6-phosphogluconolactonase/Glucosamine-6-phosphate isomerase/deaminase	['Pentose phosphate pathway']	G	Carbohydrate transport and metabolism	GO:0004342/ GO:0042802/ GO:0043877	glucosamine-6-phosphate deaminase activity/ identical protein binding/ galactosamine-6-phosphate isomerase activity	GO:0005975/ GO:0006043/ GO:0006046/ GO:0006048/ GO:0019262	carbohydrate metabolic process/ glucosamine catabolic process/ N-acetylglucosamine catabolic process/ UDP-N-acetylglucosamine biosynthetic process/ N-acetylneuraminate catabolic process	GO:0005737/ GO:0005829	cytoplasm/ cytosol	-2.205	0.000731859					-1.99934	0.00238295
agaV	P42904	PTPB2_ECOLI	N-acetylgalactosamine-specific phosphotransferase enzyme IIB component 2 (EC 2.7.1.-) (EIIB-Aga') (PTS system N-acetylgalactosamine-specific EIIB component 2)	157	b3133	N-acetyl-D-galactosamine specific PTS enzyme IIB component	COG3444	Phosphotransferase system, mannose/fructose/N-acetylgalactosamine-specific component IIB	[]	G	Carbohydrate transport and metabolism	GO:0008982/ GO:0016301	protein-N(PI)-phosphohistidine-sugar phosphotransferase activity/ kinase activity	GO:0009401	phosphoenolpyruvate-dependent sugar phosphotransferase system	GO:0005737	cytoplasm	1.63581	8.77636e-06			1.01233	0.0145347	1.80499	1.24389e-06			1.41798	0.0182811	1.64326	0.00469934
agaW					b3134													2.31071	1.84212e-05			2.19584	0.000353033	3.44542	2.1413e-09					2.14425	0.00121366	1.6969	0.00996182
agp	P19926	AGP_ECOLI	Glucose-1-phosphatase (G1Pase) (EC 3.1.3.10)	413	b1002	glucose-1-phosphatase						GO:0008877/ GO:0016158/ GO:0016791/ GO:0050308	glucose-1-phosphatase activity/ 3-phytase activity/ phosphatase activity/ sugar-phosphatase activity	GO:0006007/ GO:0016311	glucose catabolic process/ dephosphorylation	GO:0030288	outer membrane-bounded periplasmic space	1.2599	0.000699713					1.61394	1.18947e-05					1.15853	0.0317744
agrA					b4712													-1.39207	0.00749139	-2.33801	6.05202e-05	-2.42529	3.05285e-05	-1.47935	0.00424074			-1.21308	0.0210587	-1.51804	0.00508097
agrB					b4713													-2.34268	0.0105312	-2.40204	0.00955363	-2.414	0.00889587	-2.35464	0.0100039
ahr	P27250	AHR_ECOLI	Aldehyde reductase Ahr (EC 1.1.1.2) (Zinc-dependent alcohol dehydrogenase Ahr)	339	b4269	NADPH-dependent aldehyde reductase Ahr	COG1064	D-arabinose 1-dehydrogenase, Zn-dependent alcohol dehydrogenase family	[]	G	Carbohydrate transport and metabolism	GO:0008106/ GO:0008270/ GO:0016616	alcohol dehydrogenase (NADP+) activity/ zinc ion binding/ oxidoreductase activity, acting on the CH-OH group of donors, NAD or NADP as acceptor	GO:0006631	fatty acid metabolic process			1.44477	1.15126e-05	1.22856	0.000242178	1.39716	2.76492e-05	1.61336	8.93949e-07	1.19008	0.0113448	1.50091	0.000994446	1.39209	0.00205075	1.08127	0.0197459
aidB	P33224	AIDB_ECOLI	Putative acyl-CoA dehydrogenase AidB (EC 1.3.99.-)	541	b4187	putative acyl-CoA dehydrogenase AidB	COG1960	Acyl-CoA dehydrogenase related to the alkylation response protein AidB	['Fatty acids biosynthesis']	I	Lipid transport and metabolism	GO:0003677/ GO:0008470/ GO:0042802/ GO:0043565	DNA binding/ isovaleryl-CoA dehydrogenase activity/ identical protein binding/ sequence-specific DNA binding	GO:0006974/ GO:0045892	cellular response to DNA damage stimulus/ negative regulation of transcription, DNA-templated	GO:0005737	cytoplasm	2.31669	2.39119e-22	2.15638	2.96269e-19	2.12621	1.01495e-18	2.28651	8.10322e-22	1.9247	0.00136372	2.18727	0.00018462	2.27449	9.23817e-05	2.01193	0.000696057
ais	P45565	AIS_ECOLI	Lipopolysaccharide core heptose(II)-phosphate phosphatase (EC 3.1.3.-) (Polymyxin resistance protein PmrG)	200	b2252	putative lipopolysaccharide core heptose(II)-phosphate phosphatase						GO:0016791	phosphatase activity	GO:0008653	lipopolysaccharide metabolic process	GO:0042597	periplasmic space	-2.54259	0.000353348	-1.85276	0.00658059	-2.27448	0.000725749	-2.96432	2.70389e-05					-2.97058	0.00224333	-2.64326	0.00805669
alaT					b3853													-2.7771	0.000257809	-3.44855	7.1826e-06	-2.61463	0.000736011	-1.94317	0.011913	-2.53871	8.27051e-06	-2.32966	3.46891e-05	-1.89537	0.000707471	-2.10442	0.00021358
alaU					b3276													-2.79878	0.000112033	-3.61606	8.15191e-07	-2.78862	0.000160939	-1.97133	0.00728264	-2.55092	1.89514e-05	-2.31304	8.59999e-05	-1.77098	0.00242969	-2.00886	0.000737916
alaV					b0203													-3.17535	0.000147976	-4.07959	1.43883e-06	-3.27356	0.000120944	-2.36933	0.00514539	-2.86633	2.39087e-05	-2.61673	9.55848e-05	-2.02679	0.00234399	-2.27639	0.000779642
alaW					b2397																					1.26878	0.0138805	2.5393	7.51891e-07	2.00915	0.00011824
alaX					b2396													-3.08772	0.000208754	-3.56178	4.15709e-05	-3.28976	0.00016237	-2.8157	0.000747433
aldA	P25553	ALDA_ECOLI	Lactaldehyde dehydrogenase (EC 1.2.1.22) (Aldehyde dehydrogenase A) (Glycolaldehyde dehydrogenase) (EC 1.2.1.21)	479	b1415	aldehyde dehydrogenase A	COG1012	Acyl-CoA reductase or other NAD-dependent aldehyde dehydrogenase	['Proline degradation']	I	Lipid transport and metabolism	GO:0004777/ GO:0008911/ GO:0042802/ GO:0050569	succinate-semialdehyde dehydrogenase (NAD+) activity/ lactaldehyde dehydrogenase activity/ identical protein binding/ glycolaldehyde dehydrogenase activity	GO:0019301/ GO:0042355	rhamnose catabolic process/ L-fucose catabolic process	GO:0005829/ GO:0032991	cytosol/ protein-containing complex	-2.15723	0.00859262											-1.66475	0.00772199
alkA	P04395	3MG2_ECOLI	DNA-3-methyladenine glycosylase 2 (EC 3.2.2.21) (3-methyladenine-DNA glycosylase II, inducible) (TAG II) (DNA-3-methyladenine glycosidase II) (DNA-3-methyladenine glycosylase II)	282	b2068	DNA-3-methyladenine glycosylase 2	COG0122	3-methyladenine DNA glycosylase/8-oxoguanine DNA glycosylase	[]	L	Replication, recombination and repair	GO:0003905/ GO:0008725/ GO:0032131/ GO:0043916/ GO:0052821/ GO:0052822	alkylbase DNA N-glycosylase activity/ DNA-3-methyladenine glycosylase activity/ alkylated DNA binding/ DNA-7-methylguanine glycosylase activity/ DNA-7-methyladenine glycosylase activity/ DNA-3-methylguanine glycosylase activity	GO:0006281/ GO:0006284/ GO:0006285/ GO:0006307/ GO:0006974	DNA repair/ base-excision repair/ base-excision repair, AP site formation/ DNA dealkylation involved in DNA repair/ cellular response to DNA damage stimulus	GO:0005737/ GO:0032993	cytoplasm/ protein-DNA complex	1.26221	3.11388e-05	1.11876	0.000275539	1.03487	0.000770546	1.17831	9.97436e-05	1.06797	1.21222e-05
alkB	P05050	ALKB_ECOLI	Alpha-ketoglutarate-dependent dioxygenase AlkB (EC 1.14.11.33) (Alkylated DNA repair protein AlkB) (DNA oxidative demethylase AlkB)	216	b2212	DNA oxidative demethylase	COG3145	Alkylated DNA repair dioxygenase AlkB	[]	L	Replication, recombination and repair	GO:0008198/ GO:0035515/ GO:0035516/ GO:0043734/ GO:0051213/ GO:0103053	ferrous iron binding/ oxidative RNA demethylase activity/ oxidative DNA demethylase activity/ DNA-N1-methyladenine dioxygenase activity/ dioxygenase activity/ 1-ethyladenine demethylase activity	GO:0006281/ GO:0006307/ GO:0035513/ GO:0035552/ GO:0035553/ GO:0042245/ GO:0070989/ GO:0080111	DNA repair/ DNA dealkylation involved in DNA repair/ oxidative RNA demethylation/ oxidative single-stranded DNA demethylation/ oxidative single-stranded RNA demethylation/ RNA repair/ oxidative demethylation/ DNA demethylation	GO:0005737	cytoplasm			1.22609	0.00145906	1.25648	0.00108058			1.20693	1.10336e-05	1.27332	2.31091e-06	1.19854	9.72777e-06	1.13215	4.10198e-05
allB	P77671	ALLB_ECOLI	Allantoinase (EC 3.5.2.5) (Allantoin-utilizing enzyme)	453	b0512	allantoinase	COG0044	Dihydroorotase or related cyclic amidohydrolase	['Pyrimidine biosynthesis']	F	Nucleotide transport and metabolism	GO:0004038/ GO:0008270/ GO:0050897	allantoinase activity/ zinc ion binding/ cobalt ion binding	GO:0006145/ GO:0009442	purine nucleobase catabolic process/ allantoin assimilation pathway	GO:0005737	cytoplasm	1.95179	2.93193e-11	1.51621	6.19511e-07	1.65072	5.96184e-08	2.0863	1.22484e-12			1.00295	0.00835598
allS	P0ACR0	ALLS_ECOLI	HTH-type transcriptional activator AllS	308	b0504	DNA-binding transcriptional activator AllS	COG0583	DNA-binding transcriptional regulator, LysR family	[]	K	Transcription	GO:0003700/ GO:0043565	DNA-binding transcription factor activity/ sequence-specific DNA binding	GO:0006355/ GO:0045893	regulation of transcription, DNA-templated/ positive regulation of transcription, DNA-templated													1.06624	0.0352755
alr	P0A6B4	ALR1_ECOLI	Alanine racemase, biosynthetic (EC 5.1.1.1)	359	b4053	alanine racemase 1	COG0787	Alanine racemase	['Mureine biosynthesis']	M	Cell wall/membrane/envelope biogenesis	GO:0008784/ GO:0030170	alanine racemase activity/ pyridoxal phosphate binding	GO:0008360/ GO:0009252/ GO:0030632/ GO:0071555	regulation of cell shape/ peptidoglycan biosynthetic process/ D-alanine biosynthetic process/ cell wall organization	GO:0005829	cytosol											-1.30601	0.0017621	-1.08112	0.0086696
alsA	P32721	ALSA_ECOLI	D-allose import ATP-binding protein AlsA (EC 7.5.2.8)	510	b4087	D-allose ABC transporter ATP binding subunit	COG1129	ABC-type sugar transport system, ATPase component	[]	G	Carbohydrate transport and metabolism	GO:0005524/ GO:0015611	ATP binding/ D-ribose-importing ATPase activity			GO:0005886	plasma membrane	-1.66936	0.0274461			-1.97529	0.005015	-2.21746	0.00253603							-2.57821	0.0248792
alsB	P39265	ALSB_ECOLI	D-allose-binding periplasmic protein (ALBP)	311	b4088	D-allose ABC transporter periplasmic binding protein	COG1879	ABC-type sugar transport system, periplasmic component, contains N-terminal xre family HTH domain	[]	G	Carbohydrate transport and metabolism	GO:0048029	monosaccharide binding	GO:0008643	carbohydrate transport	GO:0016020/ GO:0030288	membrane/ outer membrane-bounded periplasmic space			-1.40939	0.000493543	-1.48868	0.000221725			-1.58567	0.00104987	-1.29257	0.00684858	-1.3444	0.00472885	-1.63749	0.000698228
alsE	P32719	ALSE_ECOLI	D-allulose-6-phosphate 3-epimerase (EC 5.1.3.-)	231	b4085	D-allulose-6-phosphate 3-epimerase	COG0036	Pentose-5-phosphate-3-epimerase	['Pentose phosphate pathway']	G	Carbohydrate transport and metabolism	GO:0004750/ GO:0034700/ GO:0046872	ribulose-phosphate 3-epimerase activity/ allulose 6-phosphate 3-epimerase activity/ metal ion binding	GO:0009052/ GO:0019316/ GO:0019323/ GO:0044262	pentose-phosphate shunt, non-oxidative branch/ D-allose catabolic process/ pentose catabolic process/ cellular carbohydrate metabolic process	GO:0005829	cytosol									1.06253	0.0387033
alsK	P32718	ALSK_ECOLI	D-allose kinase (Allokinase) (EC 2.7.1.55)	309	b4084	D-allose kinase	COG1940	Sugar kinase of the NBD/HSP70 family, may contain an N-terminal HTH domain	[]	K	Transcription	GO:0003677/ GO:0004340/ GO:0005524/ GO:0008787	DNA binding/ glucokinase activity/ ATP binding/ allose kinase activity	GO:0006351/ GO:0019316	transcription, DNA-templated/ D-allose catabolic process					1.11538	0.000204671	1.27293	2.36083e-05	1.14674	0.000138325
alsR	P0ACS7	RPIR_ECOLI	HTH-type transcriptional regulator RpiR (Als operon repressor)	296	b4089	DNA-binding transcriptional repressor AlsR	COG1737	DNA-binding transcriptional regulator, MurR/RpiR family, contains HTH and SIS domains	[]	K	Transcription	GO:0003677/ GO:0003700/ GO:0097367	DNA binding/ DNA-binding transcription factor activity/ carbohydrate derivative binding	GO:0006355/ GO:0045892/ GO:1901135	regulation of transcription, DNA-templated/ negative regulation of transcription, DNA-templated/ carbohydrate derivative metabolic process			-1.07951	4.20409e-06					-1.07107	4.81029e-06	-1.37393	3.49369e-07	-1.11766	3.26644e-05	-1.18179	1.13448e-05	-1.43806	8.99642e-08
alx	P42601	ALX_ECOLI	Putative membrane-bound redox modulator Alx	321	b3088	putative membrane-bound redox modulator Alx	COG0861	Tellurite resistance membrane protein TerC	[]	P	Inorganic ion transport and metabolism			GO:0071467	cellular response to pH	GO:0005886/ GO:0016021	plasma membrane/ integral component of membrane			-1.18314	0.00224453	-1.07214	0.00574533
amiC	P63883	AMIC_ECOLI	N-acetylmuramoyl-L-alanine amidase AmiC (EC 3.5.1.28)	417	b2817	N-acetylmuramoyl-L-alanine amidase C	COG0860	N-acetylmuramoyl-L-alanine amidase	[]	M	Cell wall/membrane/envelope biogenesis	GO:0008745	N-acetylmuramoyl-L-alanine amidase activity	GO:0009253/ GO:0043093/ GO:0071555	peptidoglycan catabolic process/ FtsZ-dependent cytokinesis/ cell wall organization	GO:0030288/ GO:0042597	outer membrane-bounded periplasmic space/ periplasmic space	-1.36886	4.80976e-05	-1.52623	7.00751e-06	-1.41487	3.18909e-05	-1.25751	0.000188307	-1.06865	0.0274785			-1.11192	0.0169025	-1.20072	0.0113684
amiD	P75820	AMID_ECOLI	N-acetylmuramoyl-L-alanine amidase AmiD (EC 3.5.1.28)	276	b0867	N-acetylmuramoyl-L-alanine amidase D	COG3023	N-acetyl-anhydromuramyl-L-alanine amidase AmpD	[]	M	Cell wall/membrane/envelope biogenesis	GO:0008270/ GO:0008745/ GO:0009392	zinc ion binding/ N-acetylmuramoyl-L-alanine amidase activity/ N-acetyl-anhydromuramoyl-L-alanine amidase activity	GO:0009253/ GO:0009254/ GO:0071555	peptidoglycan catabolic process/ peptidoglycan turnover/ cell wall organization	GO:0009279/ GO:0019867	cell outer membrane/ outer membrane	1.7062	6.53035e-08	1.7797	1.92667e-08	1.85662	4.18433e-09	1.78312	1.39956e-08	1.08382	0.00422584	1.23491	0.00078809	1.33183	0.000249362	1.18074	0.00147554
ampC	P00811	AMPC_ECOLI	Beta-lactamase (EC 3.5.2.6) (Cephalosporinase)	377	b4150	beta-lactamase	COG1680	CubicO group peptidase, beta-lactamase class C family	[]	V	Defense mechanisms	GO:0008800	beta-lactamase activity	GO:0017001/ GO:0046677	antibiotic catabolic process/ response to antibiotic	GO:0030288	outer membrane-bounded periplasmic space			-1.37324	0.000105393	-1.19615	0.000767366			-1.35756	0.0199237					-1.33906	0.0197951
ampG	P0AE16	AMPG_ECOLI	Anhydromuropeptide permease (AmpG permease) (Muropeptide:H(+) symporter)	491	b0433	muropeptide:H(+) symporter						GO:0015295	solute:proton symporter activity	GO:0015835/ GO:0071555	peptidoglycan transport/ cell wall organization	GO:0005886/ GO:0016021	plasma membrane/ integral component of membrane	-2.57338	5.90184e-05	-1.79212	0.00599608	-1.89799	0.00344223	-2.67925	2.74197e-05	-2.39366	0.000184952	-2.56956	4.2522e-05	-2.40583	0.000114977	-2.22992	0.000478715
ampH	P0AD70	AMPH_ECOLI	D-alanyl-D-alanine-carboxypeptidase/endopeptidase AmpH (EC 3.4.-.-) (DD-alanine-endopeptidase) (DD-carboxypeptidase) (Penicillin-binding protein AmpH)	385	b0376	peptidoglycan DD-carboxypeptidase/peptidoglycan DD-endopeptidase	COG1680	CubicO group peptidase, beta-lactamase class C family	[]	V	Defense mechanisms	GO:0004175/ GO:0004180/ GO:0008658	endopeptidase activity/ carboxypeptidase activity/ penicillin binding	GO:0008360/ GO:0009253/ GO:0071555	regulation of cell shape/ peptidoglycan catabolic process/ cell wall organization	GO:0005886	plasma membrane	-1.15603	2.16518e-06	-1.42872	6.29707e-09	-1.19889	1.41183e-06									-1.2843	0.000586673
amtB	P69681	AMTB_ECOLI	Ammonium transporter AmtB (Ammonia channel AmtB) (Ammonium channel AmtB)	428	b0451	ammonia/ammonium transporter	COG0004	Ammonia channel protein AmtB	[]	P	Inorganic ion transport and metabolism	GO:0008519/ GO:0015292/ GO:0042802	ammonium transmembrane transporter activity/ uniporter activity/ identical protein binding	GO:0015670/ GO:0015696/ GO:0019740	carbon dioxide transport/ ammonium transport/ nitrogen utilization	GO:0005886/ GO:0005887	plasma membrane/ integral component of plasma membrane	1.12098	5.92075e-07	1.2148	6.0693e-08	1.05485	2.51648e-06
ansA	P0A962	ASPG1_ECOLI	L-asparaginase 1 (EC 3.5.1.1) (L-asparaginase I) (L-ASNase I) (L-asparagine amidohydrolase I)	338	b1767	L-asparaginase 1	COG0252	L-asparaginase/archaeal Glu-tRNAGln amidotransferase subunit D	[]	J	Translation, ribosomal structure and biogenesis	GO:0004067/ GO:0042802	asparaginase activity/ identical protein binding	GO:0033345	asparagine catabolic process via L-aspartate	GO:0005737/ GO:0005829	cytoplasm/ cytosol	-2.05183	1.70906e-08	-1.72578	2.56532e-06	-1.69607	3.8154e-06	-2.02211	2.55706e-08	-1.78795	0.00111204	-1.62569	0.00252262	-1.88084	0.000414388	-2.0431	0.000163759
ansB	P00805	ASPG2_ECOLI	L-asparaginase 2 (EC 3.5.1.1) (L-asparaginase II) (L-ASNase II) (L-asparagine amidohydrolase II) (Colaspase)	348	b2957	L-asparaginase 2	COG0252	L-asparaginase/archaeal Glu-tRNAGln amidotransferase subunit D	[]	J	Translation, ribosomal structure and biogenesis	GO:0004067/ GO:0042802	asparaginase activity/ identical protein binding	GO:0006530	asparagine catabolic process	GO:0030288/ GO:0032991/ GO:0042597	outer membrane-bounded periplasmic space/ protein-containing complex/ periplasmic space							1.16507	0.00699236
apbE					b2214		COG1477	FAD:protein FMN transferase ApbE	[]	O	Posttranslational modification, protein turnover, chaperones							-1.18235	0.00175632	-1.45868	0.000126349	-1.46532	0.000116025	-1.18899	0.00163998	-1.0214	0.0122964			-1.12253	0.00432554	-1.24895	0.00185466
aphA	P0AE22	APHA_ECOLI	Class B acid phosphatase (CBAP) (EC 3.1.3.2)	237	b4055	acid phosphatase/phosphotransferase	COG3700	Acid phosphatase, class B	[]	P	Inorganic ion transport and metabolism	GO:0000287/ GO:0003993/ GO:0004647/ GO:0042802	magnesium ion binding/ acid phosphatase activity/ phosphoserine phosphatase activity/ identical protein binding			GO:0030288	outer membrane-bounded periplasmic space	-1.28902	0.000668908	-1.56933	4.06737e-05	-1.66464	1.31123e-05	-1.38432	0.000244795					-1.01862	0.00239858
appA	P07102	PPA_ECOLI	Periplasmic AppA protein [Includes: Phosphoanhydride phosphohydrolase (EC 3.1.3.2) (pH 2.5 acid phosphatase) (AP); 4-phytase (EC 3.1.3.26)]	432	b0980	periplasmic phosphoanhydride phosphatase/multiple inositol-polyphosphate phosphatase						GO:0003993/ GO:0008252/ GO:0008707/ GO:0016791/ GO:0050308/ GO:0052745	acid phosphatase activity/ nucleotidase activity/ 4-phytase activity/ phosphatase activity/ sugar-phosphatase activity/ inositol phosphate phosphatase activity	GO:0016036/ GO:0016311/ GO:0033518/ GO:0071454	cellular response to phosphate starvation/ dephosphorylation/ myo-inositol hexakisphosphate dephosphorylation/ cellular response to anoxia	GO:0030288	outer membrane-bounded periplasmic space	1.61912	4.99567e-08	1.2477	3.52256e-05	1.4689	9.95144e-07	1.84032	4.21596e-10
appY	P05052	APPY_ECOLI	HTH-type transcriptional regulator AppY (M5 polypeptide)	249	b0564	DLP12 prophage; DNA-binding transcriptional activator AppY	COG2207	AraC-type DNA-binding domain and AraC-containing proteins	[]	K	Transcription	GO:0003700/ GO:0043565	DNA-binding transcription factor activity/ sequence-specific DNA binding	GO:0010165/ GO:0016036/ GO:0045893	response to X-ray/ cellular response to phosphate starvation/ positive regulation of transcription, DNA-templated			-2.92142	8.03524e-07	-2.67486	7.62104e-06	-2.79556	2.80261e-06	-3.04213	2.5752e-07	-2.92149	4.0755e-05	-2.84888	4.76616e-05	-2.82845	5.17242e-05	-2.90106	4.41334e-05
apt	P69503	APT_ECOLI	Adenine phosphoribosyltransferase (APRT) (EC 2.4.2.7)	183	b0469	adenine phosphoribosyltransferase	COG0503	Adenine/guanine phosphoribosyltransferase or related PRPP-binding protein	['Purine salvage']	F	Nucleotide transport and metabolism	GO:0000287/ GO:0003999	magnesium ion binding/ adenine phosphoribosyltransferase activity	GO:0006166/ GO:0006168/ GO:0044209	purine ribonucleoside salvage/ adenine salvage/ AMP salvage	GO:0005829	cytosol	-2.67258	2.3049e-07	-2.71688	1.77257e-07	-2.60903	5.46331e-07	-2.56472	6.53836e-07	-2.30313	0.00023523	-2.02533	0.00109314	-2.11962	0.000546558	-2.39743	0.000119718
araA	P08202	ARAA_ECOLI	L-arabinose isomerase (EC 5.3.1.4)	500	b0062	L-arabinose isomerase	COG2160	L-arabinose isomerase	[]	G	Carbohydrate transport and metabolism	GO:0008733/ GO:0030145	L-arabinose isomerase activity/ manganese ion binding	GO:0019568/ GO:0019569	arabinose catabolic process/ L-arabinose catabolic process to xylulose 5-phosphate	GO:0005829	cytosol	2.57344	3.34493e-17	1.32476	4.01146e-05	1.59205	8.13491e-07	2.84073	1.21512e-20			1.31078	0.00834814	1.70658	0.000430249
araB	P08204	ARAB_ECOLI	Ribulokinase (EC 2.7.1.16)	566	b0063	ribulokinase	COG1069	Ribulose kinase	[]	G	Carbohydrate transport and metabolism	GO:0005524/ GO:0008741/ GO:0016773/ GO:0019150	ATP binding/ ribulokinase activity/ phosphotransferase activity, alcohol group as acceptor/ D-ribulokinase activity	GO:0016052/ GO:0019568/ GO:0019569/ GO:0019572	carbohydrate catabolic process/ arabinose catabolic process/ L-arabinose catabolic process to xylulose 5-phosphate/ L-arabinose catabolic process	GO:0005737	cytoplasm	1.84402	9.27321e-06	1.06892	0.0142287	1.65005	0.000140793	2.42515	6.81943e-09			1.42135	0.0290261	1.66511	0.00853503
araC	P0A9E0	ARAC_ECOLI	Arabinose operon regulatory protein (HTH-type transcriptional regulator AraC)	292	b0064	DNA-binding transcriptional dual regulator AraC	COG2207	AraC-type DNA-binding domain and AraC-containing proteins	[]	K	Transcription	GO:0000976/ GO:0001217/ GO:0042802	transcription regulatory region sequence-specific DNA binding/ DNA-binding transcription repressor activity/ identical protein binding	GO:0019568	arabinose catabolic process	GO:0005829/ GO:0032993	cytosol/ protein-DNA complex	1.22431	0.0031906					1.42067	0.00056483					1.1076	0.033388
araD	P08203	ARAD_ECOLI	L-ribulose-5-phosphate 4-epimerase AraD (EC 5.1.3.4) (Phosphoribulose isomerase)	231	b0061	L-ribulose-5-phosphate 4-epimerase AraD	COG0235	5-methylthioribulose/5-deoxyribulose/Fuculose 1-phosphate aldolase (methionine salvage, sugar degradation)	['Urea cycle']	G	Carbohydrate transport and metabolism	GO:0008270/ GO:0008742/ GO:0016832	zinc ion binding/ L-ribulose-phosphate 4-epimerase activity/ aldehyde-lyase activity	GO:0019323/ GO:0019324/ GO:0019569/ GO:0051289	pentose catabolic process/ L-lyxose metabolic process/ L-arabinose catabolic process to xylulose 5-phosphate/ protein homotetramerization	GO:0005829	cytosol	1.48399	0.00223411					1.65356	0.000655369
araF	P02924	ARAF_ECOLI	L-arabinose-binding periplasmic protein (ABP)	329	b1901	arabinose ABC transporter periplasmic binding protein	COG1879	ABC-type sugar transport system, periplasmic component, contains N-terminal xre family HTH domain	[]	G	Carbohydrate transport and metabolism	GO:0015407/ GO:0030246/ GO:0048029	ATPase-coupled monosaccharide transmembrane transporter activity/ carbohydrate binding/ monosaccharide binding	GO:0042882	L-arabinose transmembrane transport	GO:0030288	outer membrane-bounded periplasmic space	1.34747	7.30174e-07					1.4178	1.7371e-07
araG	P0AAF3	ARAG_ECOLI	Arabinose import ATP-binding protein AraG (EC 7.5.2.12)	504	b1900	arabinose ABC transporter ATP binding subunit	COG1129	ABC-type sugar transport system, ATPase component	[]	G	Carbohydrate transport and metabolism	GO:0005524/ GO:0015612	ATP binding/ L-arabinose-importing ATPase activity	GO:0042882	L-arabinose transmembrane transport	GO:0005829/ GO:0005886	cytosol/ plasma membrane	1.42796	2.48226e-08					1.36892	8.16564e-08
araH	P0AE26	ARAH_ECOLI	L-arabinose transport system permease protein AraH	328	b4460	arabinose ABC transporter membrane subunit	COG1172	Ribose/xylose/arabinose/galactoside ABC-type transport system, permease component	[]	G	Carbohydrate transport and metabolism	GO:0015147	L-arabinose transmembrane transporter activity	GO:0015751	arabinose transmembrane transport	GO:0005886/ GO:0016021	plasma membrane/ integral component of membrane	1.09538	2.61076e-08					1.17927	1.82535e-09
araJ	P23910	ARAJ_ECOLI	Putative transporter AraJ	394	b0396	putative transport protein AraJ	COG2814	Predicted arabinose efflux permease AraJ, MFS family	[]	G	Carbohydrate transport and metabolism	GO:0022857	transmembrane transporter activity			GO:0005886/ GO:0016021	plasma membrane/ integral component of membrane			1.02637	0.000135789	1.06527	7.29356e-05
arcA	P0A9Q1	ARCA_ECOLI	Aerobic respiration control protein ArcA (Dye resistance protein)	238	b4401	DNA-binding transcriptional dual regulator ArcA	COG0745	DNA-binding response regulator, OmpR family, contains REC and winged-helix (wHTH) domain	[]	K	Transcription	GO:0000156/ GO:0000976/ GO:0001216/ GO:0001217/ GO:0003700/ GO:0042802	phosphorelay response regulator activity/ transcription regulatory region sequence-specific DNA binding/ DNA-binding transcription activator activity/ DNA-binding transcription repressor activity/ DNA-binding transcription factor activity/ identical protein binding	GO:0000160/ GO:0006355/ GO:0045892/ GO:0045893	phosphorelay signal transduction system/ regulation of transcription, DNA-templated/ negative regulation of transcription, DNA-templated/ positive regulation of transcription, DNA-templated	GO:0005829/ GO:0032993	cytosol/ protein-DNA complex			1.10822	0.000385074
arfA	P36675	ARFA_ECOLI	Alternative ribosome-rescue factor A	72	b4550	alternative ribosome-rescue factor A	COG3036	Stalled ribosome alternative rescue factor ArfA	[]	J	Translation, ribosomal structure and biogenesis	GO:0000049/ GO:0019843/ GO:0043023	tRNA binding/ rRNA binding/ ribosomal large subunit binding	GO:0072344	rescue of stalled ribosome													1.02558	0.000957682
argE	P23908	ARGE_ECOLI	Acetylornithine deacetylase (AO) (Acetylornithinase) (EC 3.5.1.16) (N-acetylornithinase) (NAO)	383	b3957	acetylornithine deacetylase	COG0624	Acetylornithine deacetylase/Succinyl-diaminopimelate desuccinylase or related deacylase	['Arginine biosynthesis']	E	Amino acid transport and metabolism	GO:0008270/ GO:0008777/ GO:0050897	zinc ion binding/ acetylornithine deacetylase activity/ cobalt ion binding	GO:0006526	arginine biosynthetic process	GO:0005737	cytoplasm	1.17248	1.15866e-10					1.21978	1.67353e-11
argI	P04391	OTC1_ECOLI	Ornithine carbamoyltransferase subunit I (OTCase-1) (EC 2.1.3.3)	334	b4254	ornithine carbamoyltransferase ArgI	COG0078,COG0078	Ornithine carbamoyltransferase,Ornithine carbamoyltransferase	['Arginine biosynthesis'],['Arginine biosynthesis']	E,E	Amino acid transport and metabolism,Amino acid transport and metabolism	GO:0004585/ GO:0016597/ GO:0046872	ornithine carbamoyltransferase activity/ amino acid binding/ metal ion binding	GO:0019240/ GO:0042450	citrulline biosynthetic process/ arginine biosynthetic process via ornithine	GO:0005737	cytoplasm	1.72647	4.43573e-06	1.20648	0.00217733	1.44054	0.000263422	1.96053	2.29255e-07	1.5786	0.00209571	1.7315	0.000529596	1.78643	0.000308852	1.63352	0.00120929
argK	P27254	ARGK_ECOLI	GTPase ArgK (EC 3.6.5.-) (G-protein chaperone)	331	b2918	methylmalonyl-CoA mutase-interacting GTPase YgfD	COG1703	GTPase of the G3E family (not a periplasmic protein kinase)	[]	O	Posttranslational modification, protein turnover, chaperones	GO:0003924/ GO:0005524/ GO:0005525	GTPase activity/ ATP binding/ GTP binding					1.37394	2.31969e-05			1.16124	0.000566439	1.5386	2.26828e-06					1.39873	0.00277834
argP	P0A8S1	ARGP_ECOLI	HTH-type transcriptional regulator ArgP (Inhibitor of chromosome initiation) (OriC replication inhibitor)	297	b2916	DNA-binding transcriptional dual regulator ArgP	COG0583	DNA-binding transcriptional regulator, LysR family	[]	K	Transcription	GO:0003681/ GO:0003700/ GO:0043565	bent DNA binding/ DNA-binding transcription factor activity/ sequence-specific DNA binding	GO:0006355/ GO:0032297/ GO:0045892/ GO:0045893	regulation of transcription, DNA-templated/ negative regulation of DNA-dependent DNA replication initiation/ negative regulation of transcription, DNA-templated/ positive regulation of transcription, DNA-templated			1.35826	6.61632e-16					1.35917	5.63543e-16
argQ					b2691													-1.94555	0.00146877	-2.86427	3.24189e-06	-2.56208	3.31525e-05	-1.64336	0.00766846	-1.69667	0.00709212	-1.42388	0.0217442			-1.34197	0.0306992
argS	P11875	SYR_ECOLI	Arginine--tRNA ligase (EC 6.1.1.19) (Arginyl-tRNA synthetase) (ArgRS)	577	b1876	arginine--tRNA ligase	COG0018	Arginyl-tRNA synthetase	['Aminoacyl-tRNA synthetases']	J	Translation, ribosomal structure and biogenesis	GO:0004814/ GO:0005524	arginine-tRNA ligase activity/ ATP binding	GO:0006420	arginyl-tRNA aminoacylation	GO:0005829	cytosol									-1.15651	0.0114525					-1.10777	0.0139265
argU					b0536													-2.33118	3.75458e-05	-2.45666	1.87167e-05	-2.29073	6.799e-05	-2.16525	0.000130342
argV					b2694													-1.68144	0.000223263	-1.89458	3.70758e-05	-1.59103	0.000566439	-1.37789	0.00268682
argW					b2348																					1.4057	0.0153709	2.00069	0.000537938	1.25661	0.0387146
argY					b2693													-1.83576	0.000145163	-1.92569	7.85293e-05	-1.68686	0.000567896	-1.59693	0.000992504
argZ					b2692													-2.0082	0.000349775	-2.50795	9.1835e-06	-2.36627	2.94065e-05	-1.86652	0.000914107	-1.15348	0.0348692					-1.13712	0.0339641
arnA	P77398	ARNA_ECOLI	Bifunctional polymyxin resistance protein ArnA (Polymyxin resistance protein PmrI) [Includes: UDP-4-amino-4-deoxy-L-arabinose formyltransferase (EC 2.1.2.13) (ArnAFT) (UDP-L-Ara4N formyltransferase); UDP-glucuronic acid oxidase, UDP-4-keto-hexauronic acid decarboxylating (EC 1.1.1.305) (ArnADH) (UDP-GlcUA decarboxylase) (UDP-glucuronic acid dehydrogenase)]	660	b2255	fused UDP-4-amino-4-deoxy-L-arabinose formyltransferase/UDP-glucuronate dehydrogenase	COG0223,COG0451	Methionyl-tRNA formyltransferase,Nucleoside-diphosphate-sugar epimerase	[],[]	J,M	Translation, ribosomal structure and biogenesis,Cell wall/membrane/envelope biogenesis	GO:0042802/ GO:0048040/ GO:0070403/ GO:0099618/ GO:0099619	identical protein binding/ UDP-glucuronate decarboxylase activity/ NAD+ binding/ UDP-glucuronic acid dehydrogenase activity/ UDP-4-amino-4-deoxy-L-arabinose formyltransferase activity	GO:0009103/ GO:0009245/ GO:0033320/ GO:0046677/ GO:2001315	lipopolysaccharide biosynthetic process/ lipid A biosynthetic process/ UDP-D-xylose biosynthetic process/ response to antibiotic/ UDP-4-deoxy-4-formamido-beta-L-arabinopyranose biosynthetic process	GO:0032991	protein-containing complex	-1.06354	0.00027294	-1.03294	0.000470927							-1.20228	0.00317465	-1.07033	0.00788138
arnB	P77690	ARNB_ECOLI	UDP-4-amino-4-deoxy-L-arabinose--oxoglutarate aminotransferase (EC 2.6.1.87) (Polymyxin resistance protein PmrH) (UDP-(beta-L-threo-pentapyranosyl-4''-ulose diphosphate) aminotransferase) (UDP-Ara4O aminotransferase) (UDP-4-amino-4-deoxy-L-arabinose aminotransferase)	385	b2253	UDP-4-amino-4-deoxy-L-arabinose aminotransferase	COG0399	dTDP-4-amino-4,6-dideoxygalactose transaminase	[]	M	Cell wall/membrane/envelope biogenesis	GO:0008483/ GO:0030170/ GO:0099620	transaminase activity/ pyridoxal phosphate binding/ UDP-4-amino-4-deoxy-L-arabinose aminotransferase	GO:0000271/ GO:0009103/ GO:0009245/ GO:0046677	polysaccharide biosynthetic process/ lipopolysaccharide biosynthetic process/ lipid A biosynthetic process/ response to antibiotic	GO:0005737	cytoplasm	-1.56594	0.000311726	-1.47114	0.000826467	-1.62649	0.000204711	-1.72128	6.97651e-05
arnC	P77757	ARNC_ECOLI	Undecaprenyl-phosphate 4-deoxy-4-formamido-L-arabinose transferase (EC 2.4.2.53) (Polymyxin resistance protein PmrF) (Undecaprenyl-phosphate Ara4FN transferase) (Ara4FN transferase)	322	b2254	undecaprenyl-phosphate 4-deoxy-4-formamido-L-arabinose transferase	COG0463	Glycosyltransferase involved in cell wall bisynthesis	[]	M	Cell wall/membrane/envelope biogenesis	GO:0016780/ GO:0099621	phosphotransferase activity, for other substituted phosphate groups/ undecaprenyl-phosphate 4-deoxy-4-formamido-L-arabinose transferase activity	GO:0009103/ GO:0009245/ GO:0036108/ GO:0046677	lipopolysaccharide biosynthetic process/ lipid A biosynthetic process/ 4-amino-4-deoxy-alpha-L-arabinopyranosyl undecaprenyl phosphate biosynthetic process/ response to antibiotic	GO:0005886/ GO:0016020/ GO:0016021	plasma membrane/ membrane/ integral component of membrane	-2.56555	6.78228e-06	-1.83989	0.00122769	-1.84398	0.00116856	-2.56964	6.28347e-06			-1.46068	0.00686296	-2.09631	0.000147774	-1.61954	0.00436175
arnE	Q47377	ARNE_ECOLI	Probable 4-amino-4-deoxy-L-arabinose-phosphoundecaprenol flippase subunit ArnE (L-Ara4N-phosphoundecaprenol flippase subunit ArnE) (Undecaprenyl phosphate-aminoarabinose flippase subunit ArnE)	111	b4544	undecaprenyl-phosphate-alpha-L-Ara4N flippase - ArnE subunit						GO:0022857/ GO:1901505	transmembrane transporter activity/ carbohydrate derivative transmembrane transporter activity	GO:0009103/ GO:0009245/ GO:0010041/ GO:0055085/ GO:1901264	lipopolysaccharide biosynthetic process/ lipid A biosynthetic process/ response to iron(III) ion/ transmembrane transport/ carbohydrate derivative transport	GO:0005886/ GO:0005887	plasma membrane/ integral component of plasma membrane	2.12957	7.50745e-15	1.6471	6.18295e-09	1.85642	6.74865e-11	2.33889	1.85372e-17	1.39632	0.000169316	1.61322	1.00609e-05	1.67546	4.28387e-06	1.45857	7.52003e-05
arnT	P76473	ARNT_ECOLI	Undecaprenyl phosphate-alpha-4-amino-4-deoxy-L-arabinose arabinosyl transferase (EC 2.4.2.43) (4-amino-4-deoxy-L-arabinose lipid A transferase) (Lipid IV(A) 4-amino-4-deoxy-L-arabinosyltransferase) (Polymyxin resistance protein PmrK) (Undecaprenyl phosphate-alpha-L-Ara4N transferase)	550	b2257	lipid IVA 4-amino-4-deoxy-L-arabinosyltransferase	COG1807	PMT family glycosyltransferase ArnT/Agl22, involved in glycosylation of proteins and lipid IVA	[]	M	Cell wall/membrane/envelope biogenesis	GO:0000030/ GO:0016763/ GO:0103015	mannosyltransferase activity/ transferase activity, transferring pentosyl groups/ 4-amino-4-deoxy-L-arabinose transferase activity	GO:0006493/ GO:0009103/ GO:0009245/ GO:0010041	protein O-linked glycosylation/ lipopolysaccharide biosynthetic process/ lipid A biosynthetic process/ response to iron(III) ion	GO:0005886/ GO:0016021	plasma membrane/ integral component of membrane	1.0647	5.04083e-07			1.23867	7.21933e-09	1.30364	7.2879e-10	1.12378	0.00480043					1.09655	0.00512276
aroA	P0A6D3	AROA_ECOLI	3-phosphoshikimate 1-carboxyvinyltransferase (EC 2.5.1.19) (5-enolpyruvylshikimate-3-phosphate synthase) (EPSP synthase) (EPSPS)	427	b0908	3-phosphoshikimate 1-carboxyvinyltransferase	COG0128	5-enolpyruvylshikimate-3-phosphate synthase	['Aromatic amino acid biosynthesis']	E	Amino acid transport and metabolism	GO:0003866	3-phosphoshikimate 1-carboxyvinyltransferase activity	GO:0008652/ GO:0009073/ GO:0009423	cellular amino acid biosynthetic process/ aromatic amino acid family biosynthetic process/ chorismate biosynthetic process	GO:0005829	cytosol	-1.6456	4.20409e-06	-1.5036	3.15664e-05	-1.27017	0.000464331	-1.41218	8.20793e-05	-1.20135	0.0248902	-1.82819	0.000377149	-1.69121	0.000901536	-1.06437	0.0446876
aroC	P12008	AROC_ECOLI	Chorismate synthase (CS) (EC 4.2.3.5) (5-enolpyruvylshikimate-3-phosphate phospholyase) (EPSP phospholyase)	361	b2329	chorismate synthase	COG0082	Chorismate synthase	['Aromatic amino acid biosynthesis']	E	Amino acid transport and metabolism	GO:0004107/ GO:0010181/ GO:0042802	chorismate synthase activity/ FMN binding/ identical protein binding	GO:0008652/ GO:0009073/ GO:0009423	cellular amino acid biosynthetic process/ aromatic amino acid family biosynthetic process/ chorismate biosynthetic process	GO:0005829	cytosol	-1.35994	1.74633e-05	-1.21324	0.000151614	-1.29821	4.73423e-05	-1.44491	4.66804e-06			-1.20917	0.00200533	-1.26608	0.00109087	-1.03904	0.00903038
aroH	P00887	AROH_ECOLI	Phospho-2-dehydro-3-deoxyheptonate aldolase, Trp-sensitive (EC 2.5.1.54) (3-deoxy-D-arabino-heptulosonate 7-phosphate synthase) (DAHP synthase) (Phospho-2-keto-3-deoxyheptonate aldolase)	348	b1704	3-deoxy-7-phosphoheptulonate synthase, Trp-sensitive	COG0722	3-deoxy-D-arabino-heptulosonate 7-phosphate (DAHP) synthase	['Aromatic amino acid biosynthesis']	E	Amino acid transport and metabolism	GO:0003849/ GO:0042802	3-deoxy-7-phosphoheptulonate synthase activity/ identical protein binding	GO:0008652/ GO:0009073/ GO:0009423	cellular amino acid biosynthetic process/ aromatic amino acid family biosynthetic process/ chorismate biosynthetic process	GO:0005737	cytoplasm	-1.44761	0.0386988					-1.494	0.0317798							-1.65531	0.028591
aroK	P0A6D7	AROK_ECOLI	Shikimate kinase 1 (SK 1) (EC 2.7.1.71) (Shikimate kinase I) (SKI)	173	b3390	shikimate kinase 1	COG0703	Shikimate kinase	['Aromatic amino acid biosynthesis']	E	Amino acid transport and metabolism	GO:0000287/ GO:0004765/ GO:0005524	magnesium ion binding/ shikimate kinase activity/ ATP binding	GO:0008652/ GO:0009073/ GO:0009423/ GO:0046677	cellular amino acid biosynthetic process/ aromatic amino acid family biosynthetic process/ chorismate biosynthetic process/ response to antibiotic	GO:0005829	cytosol	-1.08169	6.62082e-05	-1.01088	0.000232356	-1.1557	2.3749e-05	-1.22651	5.45099e-06
aroL	P0A6E1	AROL_ECOLI	Shikimate kinase 2 (SK 2) (EC 2.7.1.71) (Shikimate kinase II) (SKII)	174	b0388	shikimate kinase 2	COG0703	Shikimate kinase	['Aromatic amino acid biosynthesis']	E	Amino acid transport and metabolism	GO:0000287/ GO:0004765/ GO:0005524/ GO:0046872	magnesium ion binding/ shikimate kinase activity/ ATP binding/ metal ion binding	GO:0008652/ GO:0009073/ GO:0009423	cellular amino acid biosynthetic process/ aromatic amino acid family biosynthetic process/ chorismate biosynthetic process	GO:0005829	cytosol							-1.24763	0.0250766					-1.33393	0.00241846	-1.22545	0.00643249
aroM	P0AE28	AROM_ECOLI	Protein AroM	225	b0390	protein AroM												-1.40234	0.00113538	-1.52906	0.000434616	-1.93116	7.57623e-06	-1.80444	2.33485e-05	-1.33746	0.0166846	-1.27998	0.0197085	-1.64094	0.00230867	-1.69843	0.00197805
aroP	P15993	AROP_ECOLI	Aromatic amino acid transport protein AroP (General aromatic amino acid permease)	457	b0112	aromatic amino acid:H(+) symporter AroP	COG1113	L-asparagine transporter or related permease	[]	E	Amino acid transport and metabolism	GO:0005302/ GO:0015192/ GO:0015196	L-tyrosine transmembrane transporter activity/ L-phenylalanine transmembrane transporter activity/ L-tryptophan transmembrane transporter activity	GO:0015823/ GO:0015827/ GO:0015828	phenylalanine transport/ tryptophan transport/ tyrosine transport	GO:0005886/ GO:0005887	plasma membrane/ integral component of plasma membrane	1.25055	0.00654242	1.35508	0.00339525	1.36658	0.0030257	1.26205	0.00591774	1.03346	0.0154394					1.27032	0.00231387
arpA	P23325	ARPA_ECOLI	Ankyrin repeat protein A (Ankyrin-like regulatory protein)	728	b4017	regulator of acetyl CoA synthetase												-2.22194	0.00248607	-2.14705	0.00347653	-2.74252	0.00015189	-2.8174	9.87555e-05			-4.8035	0.00145632	-4.50555	0.0022813
arpB					b4494													-1.80324	0.000183692	-1.84043	0.00015846	-1.89081	0.000100419	-1.85362	0.00011654			-1.48555	0.041722	-1.52079	0.0342483
arrS					b4704															-1.50399	0.0313074	-1.47424	0.0345518
artM	P0AE30	ARTM_ECOLI	Arginine ABC transporter permease protein ArtM	222	b0861	L-arginine ABC transporter membrane subunit ArtM	COG4160	ABC-type arginine/histidine transport system, permease component	[]	E	Amino acid transport and metabolism	GO:0022857	transmembrane transporter activity	GO:0006865/ GO:0097638	amino acid transport/ L-arginine import across plasma membrane	GO:0005886/ GO:0005887/ GO:0043190	plasma membrane/ integral component of plasma membrane/ ATP-binding cassette (ABC) transporter complex	-1.25046	0.000102785	-1.15603	0.000385074	-1.36317	2.51463e-05	-1.45761	5.20966e-06	-1.13354	0.00330452
artQ	P0AE34	ARTQ_ECOLI	Arginine ABC transporter permease protein ArtQ	238	b0862	L-arginine ABC transporter membrane subunit ArtQ	COG4215	ABC-type arginine transport system, permease component	[]	E	Amino acid transport and metabolism	GO:0022857	transmembrane transporter activity	GO:0097638	L-arginine import across plasma membrane	GO:0005886/ GO:0005887/ GO:0043190	plasma membrane/ integral component of plasma membrane/ ATP-binding cassette (ABC) transporter complex			-1.14454	0.000251642	-1.05152	0.000783912
aslA	P25549	ASLA_ECOLI	Putative sulfatase AslA (EC 3.1.6.-)	551	b3801	putative sulfatase AslA	COG3119	Arylsulfatase A or related enzyme, AlkP superfamily	[]	P	Inorganic ion transport and metabolism	GO:0004065/ GO:0046872	arylsulfatase activity/ metal ion binding			GO:0042597	periplasmic space	1.11347	8.72644e-08	1.40835	4.26202e-12	1.3561	2.55563e-11	1.06122	2.97701e-07	1.02372	0.00341745	1.05486	0.00185446
asnA	P00963	ASNA_ECOLI	Aspartate--ammonia ligase (EC 6.3.1.1) (Asparagine synthetase A)	330	b3744	asparagine synthetase A	COG2502	Asparagine synthetase A	['Asparagine biosynthesis']	E	Amino acid transport and metabolism	GO:0004071/ GO:0005524/ GO:0042802	aspartate-ammonia ligase activity/ ATP binding/ identical protein binding	GO:0006529/ GO:0006974/ GO:0070981	asparagine biosynthetic process/ cellular response to DNA damage stimulus/ L-asparagine biosynthetic process	GO:0005829	cytosol	1.13048	0.0387013			1.10795	0.0441485	1.21984	0.0244722
asnB	P22106	ASNB_ECOLI	Asparagine synthetase B [glutamine-hydrolyzing] (AS-B) (EC 6.3.5.4)	554	b0674	asparagine synthetase B	COG0367	Asparagine synthetase B (glutamine-hydrolyzing)	['Asparagine biosynthesis']	E	Amino acid transport and metabolism	GO:0004066/ GO:0004071/ GO:0005524/ GO:0016597/ GO:0042802	asparagine synthase (glutamine-hydrolyzing) activity/ aspartate-ammonia ligase activity/ ATP binding/ amino acid binding/ identical protein binding	GO:0006529/ GO:0006541/ GO:0008652/ GO:0009063/ GO:0070981	asparagine biosynthetic process/ glutamine metabolic process/ cellular amino acid biosynthetic process/ cellular amino acid catabolic process/ L-asparagine biosynthetic process	GO:0005737/ GO:0005829	cytoplasm/ cytosol							1.13048	0.00361061
asnT					b1977													-1.2401	0.000278547	-1.39669	6.27675e-05	-1.6046	3.56926e-06	-1.44801	1.81858e-05	1.68752	0.000608358	2.7579	1.67452e-08	1.56405	0.0016445
asnU					b1986													-1.64666	0.00677387	-2.6808	1.69296e-05	-2.69933	1.46801e-05	-1.66518	0.00601681	1.26734	0.00283225	1.03855	0.0124408
asnV					b1989													-3.43946	0.00128499	-4.17513	0.000244796	-3.74879	0.00103347	-3.01311	0.0050946	2.25903	2.47617e-05	2.79602	1.53324e-07	1.48644	0.00605745
asnW					b1984													-2.24286	0.00161462	-1.52274	0.017761			-1.9391	0.00700958	2.22697	2.76976e-06	2.93284	6.64774e-10	1.7182	0.000411279	1.01234	0.042024
aspT					b3760																							1.34075	0.00905369
aspU					b0206																							1.19386	0.0288364	1.14039	0.0344708
aspV					b0216													-1.46572	0.0182868	-1.49581	0.0167706	-1.49371	0.0164326	-1.46363	0.0180523	1.25098	0.00113304	1.40785	0.000175197
astA	P0AE37	ASTA_ECOLI	Arginine N-succinyltransferase (AST) (EC 2.3.1.109) (AOST)	344	b1747	arginine N-succinyltransferase	COG3138	Arginine/ornithine N-succinyltransferase beta subunit	[]	E	Amino acid transport and metabolism	GO:0008791	arginine N-succinyltransferase activity	GO:0019544/ GO:0019545	arginine catabolic process to glutamate/ arginine catabolic process to succinate			-2.83006	0.00108085					-2.0145	0.0221628
astC	P77581	ASTC_ECOLI	Succinylornithine transaminase (SOAT) (EC 2.6.1.81) (Carbon starvation protein C) (Succinylornithine aminotransferase)	406	b1748	succinylornithine transaminase	COG4992	Acetylornithine/succinyldiaminopimelate/putrescine aminotransferase	['Arginine biosynthesis']	E	Amino acid transport and metabolism	GO:0003992/ GO:0030170/ GO:0042802/ GO:0043825	N2-acetyl-L-ornithine:2-oxoglutarate 5-aminotransferase activity/ pyridoxal phosphate binding/ identical protein binding/ succinylornithine transaminase activity	GO:0006527/ GO:0006593/ GO:0019544/ GO:0019545/ GO:0042450	arginine catabolic process/ ornithine catabolic process/ arginine catabolic process to glutamate/ arginine catabolic process to succinate/ arginine biosynthetic process via ornithine											1.80197	0.0335632
astE	P76215	ASTE_ECOLI	Succinylglutamate desuccinylase (EC 3.5.1.96)	322	b1744	succinylglutamate desuccinylase	COG2988	Succinylglutamate desuccinylase	[]	E	Amino acid transport and metabolism	GO:0008270/ GO:0009017/ GO:0016788/ GO:0016811	zinc ion binding/ succinylglutamate desuccinylase activity/ hydrolase activity, acting on ester bonds/ hydrolase activity, acting on carbon-nitrogen (but not peptide) bonds, in linear amides	GO:0019544/ GO:0019545	arginine catabolic process to glutamate/ arginine catabolic process to succinate	GO:0005829	cytosol	-2.44898	0.000537609	-1.65781	0.0200221			-1.82182	0.011294
atoA	P76459	ATOA_ECOLI	Acetate CoA-transferase subunit beta (EC 2.8.3.8) (Acetyl-CoA:acetoacetate CoA-transferase subunit beta)	216	b2222	acetyl-CoA:acetoacetyl-CoA transferase subunit beta	COG2057	Acyl-CoA:acetate/3-ketoacid CoA transferase, beta subunit	[]	I	Lipid transport and metabolism	GO:0008410/ GO:0008775	CoA-transferase activity/ acetate CoA-transferase activity	GO:0046459	short-chain fatty acid metabolic process			2.45614	0.00930718	2.33491	0.0150682	2.04996	0.0292108	2.17119	0.0187567
atoC	Q06065	ATOC_ECOLI	Regulatory protein AtoC (Acetoacetate metabolism regulatory protein) (DNA-binding transcriptional regulator AtoC) (Ornithine decarboxylase antizyme)	461	b2220	DNA-binding transcriptional activator/ornithine decarboxylase inhibitor AtoC	COG2204	DNA-binding transcriptional response regulator, NtrC family, contains REC, AAA-type ATPase, and a Fis-type DNA-binding domains	[]	T	Signal transduction mechanisms	GO:0003700/ GO:0005524/ GO:0008073/ GO:0043565	DNA-binding transcription factor activity/ ATP binding/ ornithine decarboxylase inhibitor activity/ sequence-specific DNA binding	GO:0000160/ GO:0010967/ GO:0045893	phosphorelay signal transduction system/ regulation of polyamine biosynthetic process/ positive regulation of transcription, DNA-templated	GO:0005737	cytoplasm			-1.10376	6.56249e-07					-1.25511	0.000274941					-1.18394	0.000565539
atoD	P76458	ATOD_ECOLI	Acetate CoA-transferase subunit alpha (EC 2.8.3.8) (Acetyl-CoA:acetoacetate-CoA transferase subunit alpha)	220	b2221	acetyl-CoA:acetoacetyl-CoA transferase subunit alpha	COG1788	Acyl CoA:acetate/3-ketoacid CoA transferase, alpha subunit	[]	I	Lipid transport and metabolism	GO:0008410/ GO:0008775	CoA-transferase activity/ acetate CoA-transferase activity	GO:0046459	short-chain fatty acid metabolic process			2.01482	0.00853274	2.54348	0.000569406	2.66768	0.000342572	2.13902	0.00551839
atoE	P76460	ATOE_ECOLI	Putative short-chain fatty acid transporter	440	b2223	short chain fatty acid transporter	COG2031	Short chain fatty acids transporter	[]	I	Lipid transport and metabolism					GO:0005886/ GO:0016021	plasma membrane/ integral component of membrane											1.34523	0.0338708	1.68395	0.00541773	1.33151	0.0303914
atpA	P0ABB0	ATPA_ECOLI	ATP synthase subunit alpha (EC 7.1.2.2) (ATP synthase F1 sector subunit alpha) (F-ATPase subunit alpha)	513	b3734	ATP synthase F1 complex subunit alpha	COG0056	FoF1-type ATP synthase, alpha subunit	['FoF1-type ATP synthase']	C	Energy production and conversion	GO:0005524/ GO:0043531/ GO:0046933/ GO:0046961	ATP binding/ ADP binding/ proton-transporting ATP synthase activity, rotational mechanism/ proton-transporting ATPase activity, rotational mechanism	GO:0015986	ATP synthesis coupled proton transport	GO:0005886/ GO:0016020/ GO:0045261	plasma membrane/ membrane/ proton-transporting ATP synthase complex, catalytic core F(1)			-1.02844	0.0158912
atpB	P0AB98	ATP6_ECOLI	ATP synthase subunit a (ATP synthase F0 sector subunit a) (F-ATPase subunit 6)	271	b3738	ATP synthase Fo complex subunit a	COG0356	FoF1-type ATP synthase, membrane subunit a	['FoF1-type ATP synthase']	C	Energy production and conversion	GO:0046933	proton-transporting ATP synthase activity, rotational mechanism	GO:0042777	plasma membrane ATP synthesis coupled proton transport	GO:0005887/ GO:0045263	integral component of plasma membrane/ proton-transporting ATP synthase complex, coupling factor F(o)	-1.35744	0.000211508	-1.14593	0.00212557			-1.08338	0.00339612	-1.20012	0.00109611	-1.0065	0.00539173	-1.04522	0.00343381	-1.23884	0.000662604
atpE	P68699	ATPL_ECOLI	ATP synthase subunit c (ATP synthase F(0) sector subunit c) (Dicyclohexylcarbodiimide-binding protein) (F-type ATPase subunit c) (F-ATPase subunit c) (Lipid-binding protein)	79	b3737	ATP synthase Fo complex subunit c						GO:0008289/ GO:0046933/ GO:0046961	lipid binding/ proton-transporting ATP synthase activity, rotational mechanism/ proton-transporting ATPase activity, rotational mechanism	GO:0015986	ATP synthesis coupled proton transport	GO:0005886/ GO:0016021/ GO:0045263	plasma membrane/ integral component of membrane/ proton-transporting ATP synthase complex, coupling factor F(o)	-1.28207	5.4656e-06	-1.10227	0.00011515	-1.20926	2.23043e-05	-1.38906	7.82857e-07	-1.32612	8.01235e-07	-1.39763	1.54854e-07	-1.28534	1.34477e-06	-1.21383	5.88232e-06
atpF	P0ABA0	ATPF_ECOLI	ATP synthase subunit b (ATP synthase F(0) sector subunit b) (ATPase subunit I) (F-type ATPase subunit b) (F-ATPase subunit b)	156	b3736	ATP synthase Fo complex subunit b	COG0711	FoF1-type ATP synthase, membrane subunit b or b'	['FoF1-type ATP synthase']	C	Energy production and conversion	GO:0046933/ GO:0046961	proton-transporting ATP synthase activity, rotational mechanism/ proton-transporting ATPase activity, rotational mechanism			GO:0005886/ GO:0016021/ GO:0045263	plasma membrane/ integral component of membrane/ proton-transporting ATP synthase complex, coupling factor F(o)					-1.04083	0.000424226			-1.16471	0.00270037	-1.25495	0.00089054
atpG	P0ABA6	ATPG_ECOLI	ATP synthase gamma chain (ATP synthase F1 sector gamma subunit) (F-ATPase gamma subunit)	287	b3733	ATP synthase F1 complex subunit gamma	COG0224	FoF1-type ATP synthase, gamma subunit	['FoF1-type ATP synthase']	C	Energy production and conversion	GO:0005524/ GO:0046933/ GO:0046961	ATP binding/ proton-transporting ATP synthase activity, rotational mechanism/ proton-transporting ATPase activity, rotational mechanism	GO:0015986/ GO:0042777	ATP synthesis coupled proton transport/ plasma membrane ATP synthesis coupled proton transport	GO:0005886/ GO:0016020/ GO:0045261	plasma membrane/ membrane/ proton-transporting ATP synthase complex, catalytic core F(1)											-1.0259	0.0451566
atpH	P0ABA4	ATPD_ECOLI	ATP synthase subunit delta (ATP synthase F(1) sector subunit delta) (F-type ATPase subunit delta) (F-ATPase subunit delta)	177	b3735	ATP synthase F1 complex subunit delta	COG0712	FoF1-type ATP synthase, delta subunit	['FoF1-type ATP synthase']	C	Energy production and conversion	GO:0046933/ GO:0046961	proton-transporting ATP synthase activity, rotational mechanism/ proton-transporting ATPase activity, rotational mechanism	GO:0015986	ATP synthesis coupled proton transport	GO:0005886/ GO:0045261	plasma membrane/ proton-transporting ATP synthase complex, catalytic core F(1)	-1.26528	2.14412e-05	-1.25248	3.1352e-05	-1.11405	0.000222095	-1.12684	0.000156182	-1.26209	0.00406158	-1.34801	0.00159233	-1.2831	0.00236163	-1.19718	0.00548292
avtA	P09053	AVTA_ECOLI	Valine--pyruvate aminotransferase (EC 2.6.1.66) (Alanine--valine transaminase) (Transaminase C)	417	b3572	valine--pyruvate aminotransferase	COG3977	Alanine-alpha-ketoisovalerate (or valine-pyruvate) aminotransferase	[]	E	Amino acid transport and metabolism	GO:0008483/ GO:0009042/ GO:0030170	transaminase activity/ valine-pyruvate transaminase activity/ pyridoxal phosphate binding	GO:0009099/ GO:0030632/ GO:1901605	valine biosynthetic process/ D-alanine biosynthetic process/ alpha-amino acid metabolic process	GO:0005829	cytosol	-1.39661	1.62261e-10	-1.03623	2.8996e-06	-1.10865	5.31908e-07	-1.46903	1.38903e-11			-1.29732	0.00239276	-1.55246	0.000237702	-1.18066	0.00638569
bamB	P77774	BAMB_ECOLI	Outer membrane protein assembly factor BamB	392	b2512	outer membrane protein assembly factor BamB	COG1520	Outer membrane protein assembly factor BamB, contains PQQ-like beta-propeller repeat	[]	M	Cell wall/membrane/envelope biogenesis	GO:0042802	identical protein binding	GO:0043165/ GO:0051205	Gram-negative-bacterium-type cell outer membrane assembly/ protein insertion into membrane	GO:0009279/ GO:1990063	cell outer membrane/ Bam protein complex			1.37038	1.04571e-14	1.3367	5.13972e-14
bamD	P0AC02	BAMD_ECOLI	Outer membrane protein assembly factor BamD	245	b2595	outer membrane protein assembly factor BamD	COG4105	Outer membrane protein assembly factor BamD, BamD/ComL family	[]	M	Cell wall/membrane/envelope biogenesis			GO:0043165/ GO:0051205	Gram-negative-bacterium-type cell outer membrane assembly/ protein insertion into membrane	GO:0009279/ GO:1990063	cell outer membrane/ Bam protein complex					-1.02345	4.98161e-10	-1.01147	6.32087e-10			-1.36023	0.000356757	-1.47364	9.63704e-05	-1.05938	0.00620217
barA	P0AEC5	BARA_ECOLI	Signal transduction histidine-protein kinase BarA (EC 2.7.13.3)	918	b2786	sensor histidine kinase BarA	COG0642,COG0784,COG2198,COG3850,COG4999	Signal transduction histidine kinase,CheY-like REC (receiver) domain, includes chemotaxis protein CheY and sporulation regulator Spo0F,HPt (histidine-containing phosphotransfer) domain,Signal transduction histidine kinase NarQ, nitrate/nitrite-specific,Uncharacterized domain of signal transduction histidine kinase BarA	[],[],[],[],[]	T,T,T,T,T	Signal transduction mechanisms,Signal transduction mechanisms,Signal transduction mechanisms,Signal transduction mechanisms,Signal transduction mechanisms	GO:0000155/ GO:0004673/ GO:0004721/ GO:0005524/ GO:0009927	phosphorelay sensor kinase activity/ protein histidine kinase activity/ phosphoprotein phosphatase activity/ ATP binding/ histidine phosphotransfer kinase activity	GO:0006468/ GO:0010034/ GO:0042542/ GO:0046777/ GO:1901425	protein phosphorylation/ response to acetate/ response to hydrogen peroxide/ protein autophosphorylation/ response to formic acid	GO:0005886/ GO:0005887	plasma membrane/ integral component of plasma membrane	-1.09385	2.58123e-06	-1.10641	2.4344e-06	-1.21029	2.2239e-07	-1.19773	2.35644e-07
basR	P30843	BASR_ECOLI	Transcriptional regulatory protein BasR	222	b4113	DNA-binding transcriptional dual regulator BasR	COG0745	DNA-binding response regulator, OmpR family, contains REC and winged-helix (wHTH) domain	[]	K	Transcription	GO:0000156/ GO:0000976/ GO:0001216	phosphorelay response regulator activity/ transcription regulatory region sequence-specific DNA binding/ DNA-binding transcription activator activity	GO:0000160/ GO:0006355/ GO:0010041/ GO:0046677	phosphorelay signal transduction system/ regulation of transcription, DNA-templated/ response to iron(III) ion/ response to antibiotic	GO:0005829/ GO:0032993	cytosol/ protein-DNA complex	1.43926	4.24323e-10					1.26338	4.31336e-08
bax	P27297	BAX_ECOLI	Protein bax	274	b3570	putative glycoside hydrolase Bax	COG2992	Uncharacterized FlgJ-related protein	[]	R	General function prediction only	GO:0004040/ GO:0005524	amidase activity/ ATP binding					-1.35153	5.44011e-05	-1.69026	5.15163e-07	-1.75107	1.80692e-07	-1.41233	2.33263e-05	-1.09692	0.00567147	-1.31206	0.00062855	-1.31982	0.000527004	-1.10469	0.00456664
bcp	P0AE52	BCP_ECOLI	Peroxiredoxin Bcp (EC 1.11.1.24) (Bacterioferritin comigratory protein) (Thioredoxin peroxidase) (Thioredoxin-dependent peroxiredoxin Bcp)	156	b2480	thiol peroxidase	COG1225	Peroxiredoxin	[]	O	Posttranslational modification, protein turnover, chaperones	GO:0008379/ GO:0032843	thioredoxin peroxidase activity/ hydroperoxide reductase activity	GO:0006979/ GO:0034599/ GO:0045454	response to oxidative stress/ cellular response to oxidative stress/ cell redox homeostasis	GO:0005737/ GO:0005829	cytoplasm/ cytosol	-1.41977	7.29321e-09					-1.53112	3.4389e-10	-1.35195	0.00107045	-1.47077	0.00026138	-1.42852	0.000360246	-1.3097	0.00136364
bcr	P28246	BCR_ECOLI	Bicyclomycin resistance protein (Sulfonamide resistance protein)	396	b2182	multidrug efflux pump Bcr	COG2814	Predicted arabinose efflux permease AraJ, MFS family	[]	G	Carbohydrate transport and metabolism	GO:0033229/ GO:0042910/ GO:0071916	cysteine transmembrane transporter activity/ xenobiotic transmembrane transporter activity/ dipeptide transmembrane transporter activity	GO:0015031/ GO:0033228/ GO:0035442/ GO:0046677/ GO:1990961	protein transport/ cysteine export across plasma membrane/ dipeptide transmembrane transport/ response to antibiotic/ xenobiotic detoxification by transmembrane export across the plasma membrane	GO:0005886/ GO:0005887/ GO:0016021	plasma membrane/ integral component of plasma membrane/ integral component of membrane	-1.85944	3.17551e-07	-1.61915	1.04861e-05	-1.74505	1.92291e-06	-1.98534	4.20068e-08	-1.48313	0.00430977	-1.75055	0.000499868	-1.57985	0.0015379	-1.31243	0.0102703
bcsC	P37650	BCSC_ECOLI	Cellulose synthase operon protein C	1157	b3530	cellulose synthase outer membrane channel	COG3118,COG5010	Chaperedoxin CnoX, contains thioredoxin-like and TPR-like domains, YbbN/TrxSC family,Flp pilus assembly protein TadD, contains TPR repeats	[],[]	O,W	Posttranslational modification, protein turnover, chaperones,Extracellular structures			GO:0030244	cellulose biosynthetic process	GO:0019867	outer membrane	1.84199	9.44197e-10	1.86145	6.922e-10	1.76837	5.21467e-09	1.74891	6.23452e-09	1.47323	0.00240685	1.46623	0.00193091	1.54216	0.000970535	1.54916	0.001166
bcsQ					b3534															-1.33967	0.00469411
bdm	P76127	BDM_ECOLI	Protein bdm (Biofilm-dependent modulation protein)	71	b1481	biofilm-dependent modulation protein								GO:1902210	positive regulation of bacterial-type flagellum assembly			-2.47305	0.00081145	-1.51823	0.0455914	-1.87658	0.0118436	-2.8314	0.000116022
betA	P17444	BETA_ECOLI	Oxygen-dependent choline dehydrogenase (CDH) (CHD) (EC 1.1.99.1) (Betaine aldehyde dehydrogenase) (BADH) (EC 1.2.1.8)	556	b0311	choline dehydrogenase	COG2303	Choline dehydrogenase or related flavoprotein	['Non-phosphorylated Entner-Doudoroff pathway']	I	Lipid transport and metabolism	GO:0008802/ GO:0008812/ GO:0016491/ GO:0050660	betaine-aldehyde dehydrogenase activity/ choline dehydrogenase activity/ oxidoreductase activity/ flavin adenine dinucleotide binding	GO:0006970/ GO:0019285	response to osmotic stress/ glycine betaine biosynthetic process from choline	GO:0005886/ GO:0016020	plasma membrane/ membrane	-3.44418	0.000151749	-2.28274	0.013805	-1.93184	0.0386411	-3.09327	0.000688814
bfd	P0AE56	BFD_ECOLI	Bacterioferritin-associated ferredoxin	64	b3337	bacterioferritin-associated ferredoxin	COG2906	Bacterioferritin-associated ferredoxin	[]	P	Inorganic ion transport and metabolism	GO:0046872/ GO:0051537	metal ion binding/ 2 iron, 2 sulfur cluster binding					-1.25171	0.00117225	-1.19084	0.00216247	-1.73837	5.13031e-06	-1.79924	2.10189e-06			-2.21254	0.016028	-2.83257	0.00185239
bfr	P0ABD3	BFR_ECOLI	Bacterioferritin (BFR) (EC 1.16.3.1) (Cytochrome b-1) (Cytochrome b-557)	158	b3336	bacterioferritin	COG2193	Bacterioferritin (cytochrome b1)	[]	P	Inorganic ion transport and metabolism	GO:0004322/ GO:0005506/ GO:0008199/ GO:0016491/ GO:0020037/ GO:0042802	ferroxidase activity/ iron ion binding/ ferric iron binding/ oxidoreductase activity/ heme binding/ identical protein binding	GO:0006826/ GO:0006880	iron ion transport/ intracellular sequestering of iron ion	GO:0005829/ GO:0016020	cytosol/ membrane			1.0217	0.00610019	1.08828	0.00332548
bglH	P26218	BGLH_ECOLI	Cryptic outer membrane porin BglH	538	b3720	carbohydrate-specific outer membrane porin, cryptic	COG4580	Maltoporin (phage lambda and maltose receptor)	[]	G	Carbohydrate transport and metabolism	GO:0015144/ GO:0015288	carbohydrate transmembrane transporter activity/ porin activity	GO:0006811/ GO:0015774/ GO:0034219	ion transport/ polysaccharide transport/ carbohydrate transmembrane transport	GO:0009279/ GO:0045203/ GO:0046930	cell outer membrane/ integral component of cell outer membrane/ pore complex							-1.38782	0.0310353
bhsA	P0AB40	BHSA_ECOLI	Multiple stress resistance protein BhsA (Copper-induced outer membrane component)	85	b1112	DUF1471 domain-containing multiple stress resistance outer membrane protein BhsA								GO:0046688	response to copper ion	GO:0009279	cell outer membrane	2.66457	3.43773e-06	3.51972	7.23161e-10	2.91563	4.46066e-07	2.06048	0.000348695	2.62013	1.48195e-06	2.14486	6.85529e-05	2.11669	7.97893e-05	2.59196	1.79407e-06
bioA	P12995	BIOA_ECOLI	Adenosylmethionine-8-amino-7-oxononanoate aminotransferase (EC 2.6.1.62) (7,8-diamino-pelargonic acid aminotransferase) (DAPA AT) (DAPA aminotransferase) (7,8-diaminononanoate synthase) (DANS) (Diaminopelargonic acid synthase)	429	b0774	adenosylmethionine-8-amino-7-oxononanoate aminotransferase	COG0161	Adenosylmethionine-8-amino-7-oxononanoate aminotransferase	['Biotin biosynthesis']	H	Coenzyme transport and metabolism	GO:0004015/ GO:0030170	adenosylmethionine-8-amino-7-oxononanoate transaminase activity/ pyridoxal phosphate binding	GO:0009102	biotin biosynthetic process	GO:0005737	cytoplasm	1.20335	0.000808968					1.32848	0.000209261
bioF	P12998	BIOF_ECOLI	8-amino-7-oxononanoate synthase (AONS) (EC 2.3.1.47) (7-keto-8-amino-pelargonic acid synthase) (7-KAP synthase) (KAPA synthase) (8-amino-7-ketopelargonate synthase)	384	b0776	8-amino-7-oxononanoate synthase	COG0156	7-keto-8-aminopelargonate synthetase or related enzyme	['Biotin biosynthesis']	H	Coenzyme transport and metabolism	GO:0008710/ GO:0030170	8-amino-7-oxononanoate synthase activity/ pyridoxal phosphate binding	GO:0009102	biotin biosynthetic process							1.67456	0.00659457	1.31704	0.0374954
birA	P06709	BIRA_ECOLI	Bifunctional ligase/repressor BirA (Biotin operon repressor) (Biotin--[acetyl-CoA-carboxylase] ligase) (EC 6.3.4.15) (Biotin--protein ligase) (Biotin-[acetyl-CoA carboxylase] synthetase)	321	b3973	DNA-binding transcriptional repressor/biotin-[acetyl-CoA-carboxylase] ligase BirA	COG0340,COG1654	Biotin-protein ligase,Biotin operon repressor	['Biotin biosynthesis'],[]	H,K	Coenzyme transport and metabolism,Transcription	GO:0000984/ GO:0003677/ GO:0004077/ GO:0005524/ GO:0009374/ GO:0042803	bacterial-type RNA polymerase transcription regulatory region sequence-specific DNA binding/ DNA binding/ biotin-[acetyl-CoA-carboxylase] ligase activity/ ATP binding/ biotin binding/ protein homodimerization activity	GO:0006355/ GO:0006768/ GO:0009102/ GO:0009305	regulation of transcription, DNA-templated/ biotin metabolic process/ biotin biosynthetic process/ protein biotinylation	GO:0005737/ GO:0017053	cytoplasm/ transcription repressor complex	-1.29531	0.0015686	-1.02601	0.0140801	-1.34027	0.00113398	-1.60958	7.35503e-05			-1.21535	1.94937e-05	-1.13888	5.98438e-05
blc	P0A901	BLC_ECOLI	Outer membrane lipoprotein Blc	177	b4149	outer membrane lipoprotein Blc	COG3040	Bacterial lipocalin Blc	[]	M	Cell wall/membrane/envelope biogenesis	GO:0008289	lipid binding	GO:0000302/ GO:0006629/ GO:0006974	response to reactive oxygen species/ lipid metabolic process/ cellular response to DNA damage stimulus	GO:0005737/ GO:0009279	cytoplasm/ cell outer membrane	1.68013	0.000431837	1.35292	0.00551616	1.5018	0.00194294	1.82901	0.000121606	1.66343	0.0060468	1.91595	0.00113851	2.13927	0.00023131	1.88676	0.0014763
blr	P56976	BLR_ECOLI	Divisome-associated membrane protein Blr (Beta-lactam resistance protein)	41	b4409	beta-lactam resistance protein								GO:0007049/ GO:0036460/ GO:0046677/ GO:0051301	cell cycle/ cellular response to cell envelope stress/ response to antibiotic/ cell division	GO:0000935/ GO:0005886/ GO:0016021	division septum/ plasma membrane/ integral component of membrane	-2.06983	9.63353e-06	-1.80619	0.000132137	-2.20123	2.77057e-06	-2.46487	1.16198e-07	-1.672	0.00128238	-1.24094	0.0160624	-1.38974	0.00596471	-1.8208	0.000405271
bluF	P75990	BLUF_ECOLI	Blue light- and temperature-regulated antirepressor BluF (Blrp)	403	b1163	blue light- and temperature-regulated antirepressor BluF	COG2200	EAL domain, c-di-GMP-specific phosphodiesterase class I (or its enzymatically inactive variant)	[]	T	Signal transduction mechanisms	GO:0009882/ GO:0050660/ GO:0071949	blue light photoreceptor activity/ flavin adenine dinucleotide binding/ FAD binding	GO:0009637/ GO:0018298/ GO:0043433	response to blue light/ protein-chromophore linkage/ negative regulation of DNA-binding transcription factor activity									-1.35301	0.0138874
bluR	P75989	BLUR_ECOLI	HTH-type transcriptional repressor BluR	243	b1162	DNA-binding transcriptional repressor BluR	COG0789	DNA-binding transcriptional regulator, MerR family	[]	K	Transcription	GO:0003677/ GO:0003700	DNA binding/ DNA-binding transcription factor activity	GO:0045892	negative regulation of transcription, DNA-templated															-1.23996	0.0424817
bolA	P0ABE2	BOLA_ECOLI	DNA-binding transcriptional regulator BolA	105	b0435	DNA-binding transcriptional dual regulator BolA	COG0271	DNA-binding global transcriptional regulator BolA, affects cell shape, cell division and biofilm formation	[]	K	Transcription	GO:0003677	DNA binding	GO:0006351	transcription, DNA-templated	GO:0005829	cytosol	1.73273	0.00142235	1.68545	0.00218538	1.69007	0.00208104	1.73735	0.00136879	1.73314	0.000236549	1.80279	9.91731e-05	2.05597	8.37341e-06	1.98633	2.0982e-05
borD	P77330	BORD_ECOLI	Prophage lipoprotein Bor homolog (Lipoprotein Bor homolog from lambdoid prophage DLP12)	97	b0557	DLP12 prophage; prophage lipoprotein BorD								GO:0071286	cellular response to magnesium ion	GO:0005886	plasma membrane	-2.54727	2.22973e-08	-1.79933	6.11154e-05	-1.42161	0.00169887	-2.16955	2.0246e-06	-3.26566	3.95175e-06	-2.37739	0.000785748	-2.28789	0.00107832	-3.17616	6.41604e-06
bsmA	P39297	BSMA_ECOLI	Lipoprotein BsmA (Biofilm stress and motility protein)	109	b4189	DUF1471 domain-containing putative lipoprotein BsmA								GO:0006974/ GO:0042542/ GO:0044010	cellular response to DNA damage stimulus/ response to hydrogen peroxide/ single-species biofilm formation	GO:0005886	plasma membrane	1.51525	0.0135217			1.53386	0.0128482	1.95846	0.00118367	1.26479	0.0215513	1.31037	0.0149406	1.42668	0.00679337	1.38111	0.0104664
bssR	P0AAY1	BSSR_ECOLI	Biofilm regulator BssR	127	b0836	regulator of biofilm formation								GO:0010468/ GO:1900190	regulation of gene expression/ regulation of single-species biofilm formation			2.45364	3.34095e-07	3.20755	1.75281e-11	2.91544	1.23515e-09	2.16153	6.8737e-06	1.44486	0.0252434	1.77687	0.00442007	1.91714	0.00186453	1.58513	0.0120497
bssS	P0AB33	BSSS_ECOLI	Biofilm regulator BssS	84	b1060	regulator of biofilm formation								GO:0090609/ GO:1900190	single-species submerged biofilm formation/ regulation of single-species biofilm formation			3.00876	3.98184e-08	3.66026	1.77434e-11	3.27237	2.40037e-09	2.62087	1.76948e-06	2.62361	4.92912e-06	2.50495	1.02573e-05	2.48273	1.20459e-05	2.60139	5.25427e-06
btuC	P06609	BTUC_ECOLI	Vitamin B12 import system permease protein BtuC	326	b1711	vitamin B12 ABC transporter membrane subunit	COG4139	ABC-type cobalamin transport system, permease component BtuC	[]	H	Coenzyme transport and metabolism	GO:0015420/ GO:0022857/ GO:0042802	ATPase-coupled vitamin B12 transmembrane transporter activity/ transmembrane transporter activity/ identical protein binding	GO:0015889	cobalamin transport	GO:0005886/ GO:0005887/ GO:0016020/ GO:0043190	plasma membrane/ integral component of plasma membrane/ membrane/ ATP-binding cassette (ABC) transporter complex	-1.00475	2.68581e-07	-1.19886	1.05515e-09	-1.18412	1.72923e-09
btuD	P06611	BTUD_ECOLI	Vitamin B12 import ATP-binding protein BtuD (EC 7.6.2.8) (Vitamin B12-transporting ATPase)	249	b1709	vitamin B12 ABC transporter ATP binding subunit	COG4138	ABC-type cobalamin transport system, ATPase component BtuD	[]	H	Coenzyme transport and metabolism	GO:0005524/ GO:0015420/ GO:0042626	ATP binding/ ATPase-coupled vitamin B12 transmembrane transporter activity/ ATPase-coupled transmembrane transporter activity	GO:0015889	cobalamin transport	GO:0019898/ GO:0043190	extrinsic component of membrane/ ATP-binding cassette (ABC) transporter complex	-1.03555	3.18056e-05	-1.09664	1.26638e-05	-1.07737	1.81717e-05	-1.01627	4.35506e-05	-1.07577	0.00391849	-1.00121	0.00587053	-1.12385	0.00179486	-1.19842	0.00108039
btuE	P06610	BTUE_ECOLI	Thioredoxin/glutathione peroxidase BtuE (EC 1.11.1.24) (EC 1.11.1.9)	183	b1710	thioredoxin/glutathione peroxidase	COG0386	Thioredoxin/glutathione peroxidase BtuE, reduces lipid peroxides	[]	V	Defense mechanisms	GO:0004602/ GO:0008379	glutathione peroxidase activity/ thioredoxin peroxidase activity	GO:0033194	response to hydroperoxide	GO:0042597	periplasmic space	-1.25355	1.28649e-10	-1.19786	8.47644e-10	-1.12612	9.38508e-09	-1.18181	1.43386e-09
btuF	P37028	BTUF_ECOLI	Vitamin B12-binding protein	266	b0158	vitamin B12 ABC transporter periplasmic binding protein	COG0614	ABC-type Fe3+-hydroxamate transport system, periplasmic component	[]	P	Inorganic ion transport and metabolism	GO:0031419	cobalamin binding	GO:0015889	cobalamin transport	GO:0030288/ GO:0042597	outer membrane-bounded periplasmic space/ periplasmic space	-1.57537	0.000136085	-1.79602	1.71542e-05	-1.81888	1.33023e-05	-1.59823	0.000104942	-1.66946	0.00454092	-1.80484	0.00159233	-1.48333	0.00827207	-1.34794	0.019658
cadA	P0A9H3	LDCI_ECOLI	Inducible lysine decarboxylase (LDCI) (EC 4.1.1.18)	715	b4131	lysine decarboxylase 1	COG1982	Arginine/lysine/ornithine decarboxylase	[]	E	Amino acid transport and metabolism	GO:0008923/ GO:0042802/ GO:0097216	lysine decarboxylase activity/ identical protein binding/ guanosine tetraphosphate binding	GO:0006554	lysine catabolic process	GO:0005737	cytoplasm	8.81747	3.41366e-51	4.48551	1.23254e-13	4.16156	7.29816e-12	8.49352	8.64986e-48	4.91375	9.2638e-07	4.90202	6.70758e-07	6.58465	1.09705e-11	6.59638	8.38841e-12
cadB	P0AAE8	CADB_ECOLI	Probable cadaverine/lysine antiporter	444	b4132	lysine:cadaverine antiporter	COG0531	Serine transporter YbeC, amino acid:H+ symporter family	[]	E	Amino acid transport and metabolism	GO:0015295/ GO:0015297/ GO:0043872	solute:proton symporter activity/ antiporter activity/ lysine:cadaverine antiporter activity	GO:0015839/ GO:1903401/ GO:1990451	cadaverine transport/ L-lysine transmembrane transport/ cellular stress response to acidic pH	GO:0005886/ GO:0005887/ GO:0016020	plasma membrane/ integral component of plasma membrane/ membrane	6.4747	2.35753e-39	2.17652	3.93326e-05	2.22952	2.53779e-05	6.5277	5.40478e-40	2.70796	0.00975571	2.3364	0.0216557	3.86535	8.62497e-05	4.23691	2.6814e-05
cadC	P23890	CADC_ECOLI	Transcriptional activator CadC	512	b4133	DNA-binding transcriptional activator CadC	COG3710	DNA-binding winged helix-turn-helix (wHTH) domain	[]	K	Transcription	GO:0000156/ GO:0000976/ GO:0001216	phosphorelay response regulator activity/ transcription regulatory region sequence-specific DNA binding/ DNA-binding transcription activator activity	GO:0045893	positive regulation of transcription, DNA-templated	GO:0005829/ GO:0005886/ GO:0016021/ GO:0032993	cytosol/ plasma membrane/ integral component of membrane/ protein-DNA complex	-1.27738	0.000568131	-1.5589	3.23079e-05	-1.78286	1.78066e-06	-1.50134	4.54244e-05	-1.82242	8.49129e-06	-1.63389	5.53076e-05	-1.49249	0.000202215	-1.68102	3.86819e-05
caiA	P60584	CAIA_ECOLI	Crotonobetainyl-CoA reductase (EC 1.3.8.13) (Crotobetaine reductase) (Crotonobetainyl-CoA dehydrogenase)	380	b0039	crotonobetainyl-CoA reductase	COG1960	Acyl-CoA dehydrogenase related to the alkylation response protein AidB	['Fatty acids biosynthesis']	I	Lipid transport and metabolism	GO:0003995/ GO:0050660/ GO:0052890	acyl-CoA dehydrogenase activity/ flavin adenine dinucleotide binding/ oxidoreductase activity, acting on the CH-CH group of donors, with a flavin as acceptor	GO:0009437	carnitine metabolic process	GO:0005737	cytoplasm											1.00978	0.000494628
caiD	P31551	CAID_ECOLI	Carnitinyl-CoA dehydratase (EC 4.2.1.149) (Crotonobetainyl-CoA hydratase)	261	b0036	crotonobetainyl-CoA hydratase	COG1024	Enoyl-CoA hydratase/carnithine racemase	['Fatty acids biosynthesis']	I	Lipid transport and metabolism	GO:0008809/ GO:0016836	carnitine racemase activity/ hydro-lyase activity	GO:0042413	carnitine catabolic process									1.44508	0.00155193							1.24655	0.0305717
caiE	P39206	CAIE_ECOLI	Carnitine operon protein CaiE	196	b0035	putative transferase CaiE	COG0663	Carbonic anhydrase or acetyltransferase, isoleucine patch superfamily	[]	R	General function prediction only	GO:0016740	transferase activity	GO:0009437	carnitine metabolic process			1.29304	0.00373589	1.55004	0.000415275	1.93659	1.48899e-05	1.67959	0.000195542	1.32181	0.0137138	1.41912	0.00632892
caiF	P0AE58	CAIF_ECOLI	Transcriptional activatory protein CaiF	131	b0034	DNA-binding transcriptional activator CaiF						GO:0003700	DNA-binding transcription factor activity	GO:0006351/ GO:0006355/ GO:0009437	transcription, DNA-templated/ regulation of transcription, DNA-templated/ carnitine metabolic process			1.25866	8.38778e-05			1.16656	0.000327884	1.48687	3.07512e-06
can	P61517	CAN_ECOLI	Carbonic anhydrase 2 (EC 4.2.1.1) (Carbonate dehydratase 2)	220	b0126	carbonic anhydrase 2	COG0288	Carbonic anhydrase	[]	P	Inorganic ion transport and metabolism	GO:0004089/ GO:0008270	carbonate dehydratase activity/ zinc ion binding	GO:0015976	carbon utilization	GO:0005829	cytosol	-1.35497	1.49417e-07					-1.45582	1.38013e-08					-1.30402	0.000157676	-1.16812	0.000915038
carB	P00968	CARB_ECOLI	Carbamoyl-phosphate synthase large chain (EC 6.3.5.5) (Carbamoyl-phosphate synthetase ammonia chain)	1073	b0033	carbamoyl phosphate synthetase subunit beta	COG0458,COG0458	Carbamoylphosphate synthase large subunit,Carbamoylphosphate synthase large subunit	['Arginine biosynthesis'],['Arginine biosynthesis']	E,E	Amino acid transport and metabolism,Amino acid transport and metabolism	GO:0000166/ GO:0004087/ GO:0004088/ GO:0005524/ GO:0016597/ GO:0046872	nucleotide binding/ carbamoyl-phosphate synthase (ammonia) activity/ carbamoyl-phosphate synthase (glutamine-hydrolyzing) activity/ ATP binding/ amino acid binding/ metal ion binding	GO:0006526/ GO:0006541/ GO:0006807/ GO:0008652/ GO:0019856/ GO:0044205	arginine biosynthetic process/ glutamine metabolic process/ nitrogen compound metabolic process/ cellular amino acid biosynthetic process/ pyrimidine nucleobase biosynthetic process/ 'de novo' UMP biosynthetic process	GO:0005737/ GO:0005829/ GO:0005951	cytoplasm/ cytosol/ carbamoyl-phosphate synthase complex							-1.7508	0.0375838
casA	Q46901	CSE1_ECOLI	CRISPR system Cascade subunit CasA (CRISPR type I-E/Ecoli-associated protein CasA/Cse1) (CRISPR-associated protein CasA/Cse1)	502	b2760	type I-E CRISPR system Cascade subunit CasA						GO:0003677/ GO:0003723/ GO:0008270	DNA binding/ RNA binding/ zinc ion binding	GO:0051607	defense response to virus	GO:0032991	protein-containing complex	-2.37845	2.49126e-05	-1.41663	0.0066324	-1.59179	0.00208186	-2.55362	5.35234e-06			-1.34258	0.0146115
cbdA					b0978		COG1271	Cytochrome bd-type quinol oxidase, subunit 1	[]	C	Energy production and conversion							1.00776	0.0245009
cbdB					b0979		COG1294	Cytochrome bd-type quinol oxidase, subunit 2	[]	C	Energy production and conversion							1.62117	9.24599e-05	1.34289	0.00146349	1.15464	0.00637588	1.43293	0.000562423
cbdX					b4592													1.02049	0.00973987					1.19293	0.00239132					1.0714	0.00300559
cbeA	P76364	CBEA_ECOLI	Cytoskeleton bundling-enhancing antitoxin CbeA (Antitoxin CbeA) (Antitoxin YeeU)	122	b2004	CP4-44 prophage; cytoskeleton bundling-enhancing antitoxin CbeA						GO:0008092/ GO:0046872	cytoskeletal protein binding/ metal ion binding	GO:0051495	positive regulation of cytoskeleton organization	GO:0005737	cytoplasm			-1.89309	0.000689438	-1.38712	0.0140738
cbpA	P36659	CBPA_ECOLI	Curved DNA-binding protein	306	b1000	curved DNA-binding protein	COG0484	DnaJ-class molecular chaperone with C-terminal Zn finger domain	[]	O	Posttranslational modification, protein turnover, chaperones	GO:0003681/ GO:0051082	bent DNA binding/ unfolded protein binding	GO:0042026/ GO:0051085	protein refolding/ chaperone cofactor-dependent protein refolding	GO:0005737/ GO:0009295	cytoplasm/ nucleoid	2.17854	2.23657e-15	2.00102	5.03038e-13	1.9196	4.84136e-12	2.09712	2.23046e-14	1.53583	0.00417811	1.77599	0.000627398	1.93669	0.000166134	1.69652	0.00124334
cbpM	P63264	CBPM_ECOLI	Chaperone modulatory protein CbpM	101	b0999	chaperone modulator CbpM						GO:0004857	enzyme inhibitor activity					2.46255	7.66847e-18	2.14631	1.15839e-13	2.24615	7.7631e-15	2.56239	2.50021e-19	1.77082	0.00124586	1.86563	0.000499868	2.14971	5.30825e-05	2.0549	0.000142028
cbrA	P31456	CBRA_ECOLI	Protein CbrA (CreB-regulated gene A protein)	354	b3690	colicin M resistance protein	COG0644	Dehydrogenase (flavoprotein)	[]	C	Energy production and conversion	GO:0050660/ GO:0071949	flavin adenine dinucleotide binding/ FAD binding	GO:0030153	bacteriocin immunity											1.0692	0.0213571
cbrB	P31468	CBRB_ECOLI	Inner membrane protein CbrB (CreB-regulated gene B protein)	155	b3716	putative inner membrane protein										GO:0005886/ GO:0016021	plasma membrane/ integral component of membrane	-1.33924	0.0144785	-1.97897	0.000519635	-1.92873	0.000725391	-1.289	0.0185325			-2.28522	0.0058742
cbtA	P64524	CBTA_ECOLI	Cytoskeleton-binding toxin CbtA (Toxin CbtA) (Toxin YeeV)	124	b2005	CP4-44 prophage; cytoskeleton-binding toxin CbtA						GO:0008092	cytoskeletal protein binding	GO:0001896/ GO:0008360/ GO:0051494/ GO:2000245	autolysis/ regulation of cell shape/ negative regulation of cytoskeleton organization/ negative regulation of FtsZ-dependent cytokinesis	GO:0005737	cytoplasm			-2.13986	0.00239448	-1.71331	0.0161269
ccmA	P33931	CCMA_ECOLI	Cytochrome c biogenesis ATP-binding export protein CcmA (EC 7.6.2.5) (Heme exporter protein A)	207	b2201	cytochrome c maturation protein A	COG4133	ABC-type transport system involved in cytochrome c biogenesis, ATPase component	[]	O	Posttranslational modification, protein turnover, chaperones	GO:0005524/ GO:0015439	ATP binding/ ATPase-coupled heme transmembrane transporter activity	GO:0015886/ GO:0017004	heme transport/ cytochrome complex assembly	GO:0005886/ GO:0031234/ GO:0043190	plasma membrane/ extrinsic component of cytoplasmic side of plasma membrane/ ATP-binding cassette (ABC) transporter complex	1.00482	0.000980581	1.07711	0.0004556	1.14797	0.000180991	1.07568	0.000396232
ccmE	P69490	CCME_ECOLI	Cytochrome c-type biogenesis protein CcmE (Cytochrome c maturation protein E) (Heme chaperone CcmE)	159	b2197	periplasmic heme chaperone	COG2332	Cytochrome c biogenesis protein CcmE	[]	O	Posttranslational modification, protein turnover, chaperones	GO:0020037/ GO:0046872	heme binding/ metal ion binding	GO:0015886/ GO:0018063	heme transport/ cytochrome c-heme linkage	GO:0016021/ GO:0031237	integral component of membrane/ intrinsic component of periplasmic side of plasma membrane			1.1296	0.0218295
ccmF	P33927	CCMF_ECOLI	Cytochrome c-type biogenesis protein CcmF	647	b2196	holocytochrome c synthase CcmF component	COG1138	Cytochrome c biogenesis protein CcmF	[]	O	Posttranslational modification, protein turnover, chaperones	GO:0015232/ GO:0020037	heme transmembrane transporter activity/ heme binding	GO:0018063	cytochrome c-heme linkage	GO:0005886/ GO:0005887	plasma membrane/ integral component of plasma membrane	1.41901	0.00269215	1.01764	0.0369578	1.05134	0.0302227	1.4527	0.00207428
ccmH	P0ABM9	CCMH_ECOLI	Cytochrome c-type biogenesis protein CcmH	350	b2194	holocytochrome c synthase CcmH component	COG4235	Cytochrome c-type biogenesis protein CcmH/NrfG	[]	O	Posttranslational modification, protein turnover, chaperones	GO:0015035/ GO:0046872	protein disulfide oxidoreductase activity/ metal ion binding	GO:0017004/ GO:0018378	cytochrome complex assembly/ cytochrome c-heme linkage via heme-L-cysteine	GO:0005886/ GO:0016021/ GO:0031237	plasma membrane/ integral component of membrane/ intrinsic component of periplasmic side of plasma membrane	2.01671	3.29103e-10	1.22435	0.000216726	1.36904	3.34548e-05	2.1614	1.30384e-11					1.13228	0.0023046	1.01703	0.00739346
cdaR	P37047	CDAR_ECOLI	Carbohydrate diacid regulator (Sugar diacid regulator)	385	b0162	DNA-binding transcriptional activator CdaR	COG3835	Sugar diacid utilization regulator CdaR	[]	K	Transcription	GO:0003700	DNA-binding transcription factor activity	GO:0045893	positive regulation of transcription, DNA-templated									1.02088	0.00225662
cdd	P0ABF6	CDD_ECOLI	Cytidine deaminase (EC 3.5.4.5) (Cytidine aminohydrolase) (CDA)	294	b2143	cytidine/deoxycytidine deaminase	COG0295,COG0295	Cytidine deaminase,Cytidine deaminase	['Pyrimidine salvage'],['Pyrimidine salvage']	F,F	Nucleotide transport and metabolism,Nucleotide transport and metabolism	GO:0001884/ GO:0004126/ GO:0008270/ GO:0042802/ GO:0047844	pyrimidine nucleoside binding/ cytidine deaminase activity/ zinc ion binding/ identical protein binding/ deoxycytidine deaminase activity	GO:0006217/ GO:0009972/ GO:0015949	deoxycytidine catabolic process/ cytidine deamination/ nucleobase-containing small molecule interconversion	GO:0005829	cytosol									1.38728	4.32384e-06	1.55953	1.666e-07	1.52861	3.00102e-07	1.35637	6.46606e-06
cdh	P06282	CDH_ECOLI	CDP-diacylglycerol pyrophosphatase (EC 3.6.1.26) (CDP-diacylglycerol phosphatidylhydrolase) (CDP-diglyceride hydrolase)	251	b3918	CDP-diacylglycerol diphosphatase	COG2134	CDP-diacylglycerol pyrophosphatase	[]	I	Lipid transport and metabolism	GO:0008715	CDP-diacylglycerol diphosphatase activity	GO:0008654/ GO:0046342	phospholipid biosynthetic process/ CDP-diacylglycerol catabolic process	GO:0005886/ GO:0016021	plasma membrane/ integral component of membrane	-1.50162	7.37938e-06	-1.15165	0.000477544	-1.22767	0.000187086	-1.57765	2.31067e-06	-1.34883	0.00422584	-1.18903	0.010134			-1.03539	0.0231966
cedA	P0AE60	CEDA_ECOLI	Cell division activator CedA	80	b1731	cell division modulator						GO:0003690	double-stranded DNA binding	GO:0007049/ GO:0051301/ GO:0051302	cell cycle/ cell division/ regulation of cell division			-1.8973	1.3921e-05	-1.8331	2.91887e-05	-1.85904	2.22534e-05	-1.92323	9.96406e-06	-1.34109	0.0464412	-1.51157	0.0200864	-1.6831	0.00902541	-1.51262	0.0232002
CelG																				-4.30797	0.00499668	-3.48649	0.0260575					-5.52673	0.000468436	-4.76826	0.00234888
chaA	P31801	CHAA_ECOLI	Sodium-potassium/proton antiporter ChaA (Na(+)/H(+) exchanger)	366	b1216	Na(+)/K(+):H(+) antiporter ChaA	COG0387	Cation (Ca2+/Na+/K+)/H+ antiporter ChaA	[]	P	Inorganic ion transport and metabolism	GO:0015385/ GO:0015386	sodium:proton antiporter activity/ potassium:proton antiporter activity	GO:0006814/ GO:0006883/ GO:0030007	sodium ion transport/ cellular sodium ion homeostasis/ cellular potassium ion homeostasis	GO:0005886/ GO:0005887	plasma membrane/ integral component of plasma membrane	-1.02955	0.0322782	-1.51432	0.00155489	-1.27055	0.00827826							-1.58854	0.0399449
chbA	P69791	PTQA_ECOLI	PTS system N,N'-diacetylchitobiose-specific EIIA component (EIIA-Chb) (EIII-Chb) (IIIcel) (N,N'-diacetylchitobiose-specific phosphotransferase enzyme IIA component)	116	b1736	N,N'-diacetylchitobiose-specific PTS enzyme IIA component	COG1447	Phosphotransferase system cellobiose-specific component IIA	[]	G	Carbohydrate transport and metabolism	GO:0090566	protein-phosphocysteine-N,N'-diacetylchitobiose phosphotransferase system transporter activity	GO:0009401/ GO:1902815	phosphoenolpyruvate-dependent sugar phosphotransferase system/ N,N'-diacetylchitobiose import	GO:0005829/ GO:0032991	cytosol/ protein-containing complex													-1.30663	0.00329033
chbC	P17334	PTQC_ECOLI	PTS system N,N'-diacetylchitobiose-specific EIIC component (EIIC-Chb) (IIcel) (N,N'-diacetylchitobiose-specific phosphotransferase enzyme IIC component)	452	b1737	N,N'-diacetylchitobiose-specific PTS enzyme IIC component	COG1455	Phosphotransferase system cellobiose-specific component IIC	[]	G	Carbohydrate transport and metabolism	GO:0008982	protein-N(PI)-phosphohistidine-sugar phosphotransferase activity	GO:0009401/ GO:1901264/ GO:1902815	phosphoenolpyruvate-dependent sugar phosphotransferase system/ carbohydrate derivative transport/ N,N'-diacetylchitobiose import	GO:0005886/ GO:0016021	plasma membrane/ integral component of membrane	-1.55971	0.00111826	-1.15192	0.0170616			-1.3943	0.00377223
chbG	P37794	CHBG_ECOLI	Chitooligosaccharide deacetylase ChbG (COD) (EC 3.5.1.105) (Chitin disaccharide deacetylase) (Chitobiose deacetylase) (Chitobiose-6P deacetylase) (Chitotriose deacetylase) (Chitotriose-6P deacetylase)	249	b1733	chitin disaccharide deacetylase	COG3394	Chitooligosaccharide deacetylase ChbG, YdjC/CelG family	[]	G	Carbohydrate transport and metabolism	GO:0019213/ GO:0036311/ GO:0046872	deacetylase activity/ chitin disaccharide deacetylase activity/ metal ion binding	GO:0000272/ GO:0006032/ GO:0052777	polysaccharide catabolic process/ chitin catabolic process/ diacetylchitobiose catabolic process	GO:0005737	cytoplasm					1.07362	5.03919e-07	1.06886	4.35423e-07
cheR	P07364	CHER_ECOLI	Chemotaxis protein methyltransferase (EC 2.1.1.80)	286	b1884	chemotaxis protein methyltransferase	COG1352	Methylase of chemotaxis methyl-accepting proteins	[]	T	Signal transduction mechanisms	GO:0008022/ GO:0008276/ GO:0008983	protein C-terminus binding/ protein methyltransferase activity/ protein-glutamate O-methyltransferase activity	GO:0006479/ GO:0006935	protein methylation/ chemotaxis	GO:0005829/ GO:0005886/ GO:0098561	cytosol/ plasma membrane/ methyl accepting chemotaxis protein complex			1.41586	7.78521e-05	1.55194	1.54805e-05							1.48708	0.00486301	1.18719	0.0271951
cheW	P0A964	CHEW_ECOLI	Chemotaxis protein CheW	167	b1887	chemotaxis protein CheW	COG0835	Chemotaxis signal transduction protein CheW	[]	T	Signal transduction mechanisms	GO:0019904	protein domain specific binding	GO:0006935/ GO:0007165/ GO:0009454/ GO:0010864/ GO:0051649/ GO:1901875	chemotaxis/ signal transduction/ aerotaxis/ positive regulation of protein histidine kinase activity/ establishment of localization in cell/ positive regulation of post-translational protein modification	GO:0005829/ GO:0005886/ GO:0051286/ GO:0098561	cytosol/ plasma membrane/ cell tip/ methyl accepting chemotaxis protein complex	1.14541	0.00660508	1.21601	0.00397016	1.0816	0.0101196	1.01101	0.0163187
cheY	P0AE67	CHEY_ECOLI	Chemotaxis protein CheY	129	b1882	chemotaxis protein CheY	COG0784	CheY-like REC (receiver) domain, includes chemotaxis protein CheY and sporulation regulator Spo0F	[]	T	Signal transduction mechanisms	GO:0000156/ GO:0000287/ GO:0016407	phosphorelay response regulator activity/ magnesium ion binding/ acetyltransferase activity	GO:0006473/ GO:0006935/ GO:0009454/ GO:0018393/ GO:0043052/ GO:0097588/ GO:1902021	protein acetylation/ chemotaxis/ aerotaxis/ internal peptidyl-lysine acetylation/ thermotaxis/ archaeal or bacterial-type flagellum-dependent cell motility/ regulation of bacterial-type flagellum-dependent cell motility	GO:0005829	cytosol	1.38042	0.000230083	1.09836	0.00507905	1.11034	0.00442687	1.3924	0.000193968
cheZ	P0A9H9	CHEZ_ECOLI	Protein phosphatase CheZ (EC 3.1.3.-) (Chemotaxis protein CheZ)	214	b1881	chemotaxis protein CheZ	COG3143	Phosphoaspartate phosphatase CheZ, dephosphorylates CheY~P	[]	T	Signal transduction mechanisms	GO:0004721/ GO:0042802	phosphoprotein phosphatase activity/ identical protein binding	GO:0006470/ GO:0006935/ GO:0050920/ GO:0071978	protein dephosphorylation/ chemotaxis/ regulation of chemotaxis/ bacterial-type flagellum-dependent swarming motility	GO:0005829/ GO:0005886/ GO:0009288/ GO:0098561	cytosol/ plasma membrane/ bacterial-type flagellum/ methyl accepting chemotaxis protein complex	1.2475	1.63488e-06	1.16096	1.10021e-05	1.0745	4.34039e-05	1.16105	7.16561e-06			1.03668	0.016082	1.2106	0.00384867	1.15355	0.00718972
chiQ	P75734	CHIQ_ECOLI	Uncharacterized lipoprotein ChiQ	108	b0682	lipoprotein ChiQ										GO:0005886	plasma membrane	1.02694	0.0339483	1.10827	0.022039
chiX					b4585															-2.92245	0.000831926	-2.56188	0.00362812
chpB	P33647	CHPB_ECOLI	Endoribonuclease toxin ChpB (EC 3.1.-.-) (Toxin ChpB) (mRNA interferase ChpB)	116	b4225	endoribonuclease toxin ChpB	COG2337	mRNA-degrading endonuclease MazF, toxin component of the MazEF toxin-antitoxin module	[]	V	Defense mechanisms	GO:0003677/ GO:0003723/ GO:0004521/ GO:0016891	DNA binding/ RNA binding/ endoribonuclease activity/ endoribonuclease activity, producing 5'-phosphomonoesters	GO:0006402/ GO:0016075/ GO:0030308/ GO:0043488	mRNA catabolic process/ rRNA catabolic process/ negative regulation of cell growth/ regulation of mRNA stability			1.22439	6.11458e-07	1.34659	4.32899e-08	1.72119	1.62603e-12	1.59898	5.06974e-11
chpS	P08365	CHPS_ECOLI	Antitoxin ChpS	83	b4224	ChpS antitoxin of the ChpB-ChpS toxin-antitoxin system	COG2336	Antitoxin component MazE of the MazEF toxin-antitoxin module	[]	V	Defense mechanisms	GO:0003677	DNA binding	GO:0030307	positive regulation of cell growth					1.02009	0.0165084	1.40776	0.000932436					1.37169	0.00536537	1.21721	0.012964
citB					b0620		COG4565	DNA-binding response regulator DpiB of citrate/malate metabolism	[]	K	Transcription							-1.18207	0.000718049	-1.29215	0.000267818	-1.37713	9.62405e-05	-1.26705	0.000268508	-1.05706	0.0103623	-1.11855	0.00509388
citF	P75726	CILA_ECOLI	Citrate lyase alpha chain (Citrase alpha chain) (EC 4.1.3.6) (Citrate (pro-3S)-lyase alpha chain) (Citrate CoA-transferase subunit) (EC 2.8.3.10)	510	b0615	citrate lyase alpha subunit	COG3051	Citrate lyase, alpha subunit	[]	C	Energy production and conversion	GO:0008814/ GO:0008815	citrate CoA-transferase activity/ citrate (pro-3S)-lyase activity	GO:0006084	acetyl-CoA metabolic process	GO:0009346	citrate lyase complex	1.34207	0.0366431	1.42769	0.0266929	1.35903	0.0348509	1.27341	0.0469113	1.71058	0.0136877	1.52563	0.0244245			1.46887	0.0322819
citX	P0A6G5	CITX_ECOLI	Apo-citrate lyase phosphoribosyl-dephospho-CoA transferase (EC 2.7.7.61) (Apo-ACP nucleodityltransferase) (Holo-ACP synthase) (Holo-citrate lyase synthase)	183	b0614	apo-citrate lyase phosphoribosyl-dephospho-CoA transferase	COG3697	Phosphoribosyl-dephospho-CoA transferase (holo-ACP synthetase)	[]	H	Coenzyme transport and metabolism	GO:0050519	holo-citrate lyase synthase activity	GO:0018247/ GO:0051191	protein-phosphoribosyl dephospho-coenzyme A linkage/ prosthetic group biosynthetic process					1.80984	0.0042188	1.76354	0.00494977
clcB	P76175	CLCB_ECOLI	Voltage-gated ClC-type chloride channel ClcB	418	b1592	putative chloride:H(+) antiporter ClcB	COG0038	H+/Cl- antiporter ClcA	[]	P	Inorganic ion transport and metabolism	GO:0005247	voltage-gated chloride channel activity	GO:0006821/ GO:0010447/ GO:0034765	chloride transport/ response to acidic pH/ regulation of ion transmembrane transport	GO:0005886/ GO:0005887/ GO:0034707	plasma membrane/ integral component of plasma membrane/ chloride channel complex	-1.79926	0.000321521	-1.79721	0.000383846	-1.72329	0.000662517	-1.72534	0.00056483	-1.65042	0.00730404	-1.52928	0.0111977	-1.39541	0.0187529	-1.51655	0.0120797
clpA	P0ABH9	CLPA_ECOLI	ATP-dependent Clp protease ATP-binding subunit ClpA	758	b0882	ATP-dependent Clp protease ATP-binding subunit ClpA	COG0542	ATP-dependent Clp protease, ATP-binding subunit ClpA	[]	O	Posttranslational modification, protein turnover, chaperones	GO:0004176/ GO:0005524	ATP-dependent peptidase activity/ ATP binding	GO:0006979/ GO:0034605/ GO:0043335	response to oxidative stress/ cellular response to heat/ protein unfolding	GO:0005737/ GO:0005829	cytoplasm/ cytosol	2.86853	1.67413e-19	2.15721	2.60232e-11	2.25528	2.93786e-12	2.96661	7.57088e-21	1.28739	0.000856645	1.30668	0.000542242	1.51424	5.35995e-05	1.49495	8.74918e-05
clpB	P63284	CLPB_ECOLI	Chaperone protein ClpB (Heat shock protein F84.1)	857	b2592	chaperone protein ClpB	COG0542	ATP-dependent Clp protease, ATP-binding subunit ClpA	[]	O	Posttranslational modification, protein turnover, chaperones	GO:0005524/ GO:0042802	ATP binding/ identical protein binding	GO:0009408/ GO:0034605/ GO:0042026	response to heat/ cellular response to heat/ protein refolding	GO:0005737/ GO:0005829/ GO:0016020	cytoplasm/ cytosol/ membrane	1.87581	5.97378e-07	2.91018	3.39801e-15	2.87035	9.40559e-15	1.83598	9.74754e-07	1.80488	0.00316822	1.98735	0.000823058	1.55053	0.00844576	1.36805	0.0239978
clpP	P0A6G7	CLPP_ECOLI	ATP-dependent Clp protease proteolytic subunit (EC 3.4.21.92) (Caseinolytic protease) (Endopeptidase Clp) (Heat shock protein F21.5) (Protease Ti)	207	b0437	ATP-dependent Clp protease proteolytic subunit	COG0740	ATP-dependent protease ClpP, protease subunit	[]	O	Posttranslational modification, protein turnover, chaperones	GO:0004176/ GO:0004252/ GO:0008236/ GO:0042802/ GO:0051117	ATP-dependent peptidase activity/ serine-type endopeptidase activity/ serine-type peptidase activity/ identical protein binding/ ATPase binding	GO:0006508/ GO:0006515/ GO:0009266/ GO:0009314/ GO:0009408/ GO:0010498/ GO:0043068	proteolysis/ protein quality control for misfolded or incompletely synthesized proteins/ response to temperature stimulus/ response to radiation/ response to heat/ proteasomal protein catabolic process/ positive regulation of programmed cell death	GO:0005829/ GO:0009368/ GO:0009376/ GO:0016020	cytosol/ endopeptidase Clp complex/ HslUV protease complex/ membrane	1.14988	9.2837e-05	1.33875	6.16287e-06	1.35228	4.87854e-06	1.16341	7.42498e-05	1.01505	2.93513e-07
clpX	P0A6H1	CLPX_ECOLI	ATP-dependent Clp protease ATP-binding subunit ClpX (ATP-dependent unfoldase ClpX)	424	b0438	ATP-dependent Clp protease ATP-binding subunit ClpX	COG1219	ATP-dependent protease Clp, ATPase subunit ClpX	[]	O	Posttranslational modification, protein turnover, chaperones	GO:0002020/ GO:0004176/ GO:0005524/ GO:0008270/ GO:0042802/ GO:0046983/ GO:0051082/ GO:0097718	protease binding/ ATP-dependent peptidase activity/ ATP binding/ zinc ion binding/ identical protein binding/ protein dimerization activity/ unfolded protein binding/ disordered domain specific binding	GO:0006457/ GO:0006508/ GO:0030163/ GO:0030164/ GO:0043335/ GO:0051301	protein folding/ proteolysis/ protein catabolic process/ protein denaturation/ protein unfolding/ cell division	GO:0005829/ GO:0009376	cytosol/ HslUV protease complex	1.17333	5.16097e-08	1.46361	7.62477e-12	1.59664	6.62239e-14	1.30635	1.02704e-09	1.00625	0.000183851	1.01829	0.000117069
clsB	P0AA84	CLSB_ECOLI	Cardiolipin synthase B (CL synthase) (EC 2.7.8.-)	413	b0789	cardiolipin synthase B	COG1502	Phosphatidylserine/phosphatidylglycerophosphate/cardiolipin synthase	['Phospholipid biosynthesis']	I	Lipid transport and metabolism	GO:0004630/ GO:0008808	phospholipase D activity/ cardiolipin synthase activity	GO:0032049	cardiolipin biosynthetic process	GO:0005886/ GO:0016020	plasma membrane/ membrane					1.02495	0.00157896			1.18975	0.00561617	1.342	0.00131183	1.49786	0.000276352	1.34562	0.00137588
cmk	P0A6I0	KCY_ECOLI	Cytidylate kinase (CK) (EC 2.7.4.25) (Cytidine monophosphate kinase) (CMP kinase) (Protein MssA) (p25)	227	b0910	cytidylate kinase	COG0283	Cytidylate kinase	[]	F	Nucleotide transport and metabolism	GO:0004127/ GO:0005524/ GO:0036430/ GO:0036431	cytidylate kinase activity/ ATP binding/ CMP kinase activity/ dCMP kinase activity	GO:0006220/ GO:0010165/ GO:0015949	pyrimidine nucleotide metabolic process/ response to X-ray/ nucleobase-containing small molecule interconversion	GO:0005829	cytosol													-1.15376	0.00254705	-1.00035	0.0107008
cmoA	P76290	CMOA_ECOLI	Carboxy-S-adenosyl-L-methionine synthase (Cx-SAM synthase) (EC 2.1.3.-)	247	b1870	carboxy-S-adenosyl-L-methionine synthase	COG2226	Ubiquinone/menaquinone biosynthesis C-methylase UbiE/MenG	['Biotin biosynthesis']	H	Coenzyme transport and metabolism	GO:0016743/ GO:1904047	carboxyl- or carbamoyltransferase activity/ S-adenosyl-L-methionine binding	GO:0002098	tRNA wobble uridine modification	GO:0005829	cytosol	-1.6286	1.16948e-06	-1.32183	9.61045e-05	-1.24692	0.000237468	-1.55369	3.4705e-06	-1.40854	0.000325589	-1.10106	0.00458857	-1.28093	0.000865844	-1.58841	4.73156e-05
cmoB	P76291	CMOB_ECOLI	tRNA U34 carboxymethyltransferase (EC 2.5.1.-)	323	b1871	tRNA U34 carboxymethyltransferase	COG2227	2-polyprenyl-3-methyl-5-hydroxy-6-metoxy-1,4-benzoquinol methylase	['Ubiquinone biosynthesis']	H	Coenzyme transport and metabolism	GO:0016765/ GO:0042802	transferase activity, transferring alkyl or aryl (other than methyl) groups/ identical protein binding	GO:0002098	tRNA wobble uridine modification	GO:0032991	protein-containing complex	-1.55056	5.28731e-05	-1.0539	0.00710347	-1.11018	0.00435386	-1.60684	2.66051e-05	-1.08815	0.00553308	-1.02653	0.00724738	-1.04683	0.00546696	-1.10845	0.00400586
cmtB	P69824	PTMA_ECOLI	Mannitol-specific cryptic phosphotransferase enzyme IIA component (EIIA-Mtl) (EIII-Mtl) (PTS system mannitol-specific EIIA component)	147	b2934	mannitol-specific PTS enzyme IIA component CmtB	COG1762	Phosphotransferase system mannitol/fructose-specific IIA domain (Ntr-type)	[]	T	Signal transduction mechanisms	GO:0016301	kinase activity	GO:0009401	phosphoenolpyruvate-dependent sugar phosphotransferase system	GO:0005737	cytoplasm	-2.87211	0.00636313					-2.87647	0.0061285
cnu	P64467	CNU_ECOLI	OriC-binding nucleoid-associated protein (H-NS/StpA-binding protein 2) (Transcription modulator YdgT)	71	b1625	H-NS- and StpA-binding protein						GO:0003677	DNA binding	GO:0060566/ GO:1900232	positive regulation of DNA-templated transcription, termination/ negative regulation of single-species biofilm formation on inanimate substrate			-2.69412	8.74463e-07	-2.90667	1.43545e-07	-3.34372	1.00177e-09	-3.13116	9.0135e-09	-2.02937	0.00300277	-1.80202	0.00691971	-1.91542	0.00370527	-2.14277	0.00143637
coaA	P0A6I3	COAA_ECOLI	Pantothenate kinase (EC 2.7.1.33) (Pantothenic acid kinase) (Rts protein)	316	b3974	pantothenate kinase	COG1072	Pantothenate kinase	['Pantothenate/CoA biosynthesis']	H	Coenzyme transport and metabolism	GO:0004594/ GO:0005524/ GO:0050165	pantothenate kinase activity/ ATP binding/ pantetheine kinase activity	GO:0015937	coenzyme A biosynthetic process	GO:0005737	cytoplasm	-2.4192	7.39526e-08	-1.90595	2.56939e-05	-1.97861	1.22302e-05	-2.49186	2.60163e-08	-1.68306	0.000868096	-1.45936	0.00330061	-1.72205	0.00047353	-1.94574	0.000100237
coaE	P0A6I9	COAE_ECOLI	Dephospho-CoA kinase (EC 2.7.1.24) (Dephosphocoenzyme A kinase)	206	b0103	dephospho-CoA kinase	COG0237	Dephospho-CoA kinase	['Pantothenate/CoA biosynthesis']	H	Coenzyme transport and metabolism	GO:0004140/ GO:0005524	dephospho-CoA kinase activity/ ATP binding	GO:0015937	coenzyme A biosynthetic process	GO:0005737	cytoplasm	-1.079	0.00288341	-1.1108	0.00236672	-1.01627	0.00544431			-1.13812	0.00272953					-1.07953	0.00390596
cobC	P52086	COBC_ECOLI	Adenosylcobalamin/alpha-ribazole phosphatase (EC 3.1.3.73) (Adenosylcobalamin phosphatase) (Alpha-ribazole-5'-phosphate phosphatase)	203	b0638	putative adenosylcobalamin phosphatase/alpha-ribazole phosphatase	COG0406	Broad specificity phosphatase PhoE	[]	G	Carbohydrate transport and metabolism	GO:0016868/ GO:0043755	intramolecular transferase activity, phosphotransferases/ alpha-ribazole phosphatase activity	GO:0009236	cobalamin biosynthetic process	GO:0005737	cytoplasm	-1.69591	4.38175e-06	-1.55092	2.91302e-05	-1.45333	9.13008e-05	-1.59833	1.4893e-05	-1.50582	0.00722924	-1.99249	0.000216139	-1.92716	0.000317511	-1.44049	0.00897608
cof	P46891	COF_ECOLI	HMP-PP phosphatase (EC 3.6.1.-)	272	b0446	HMP-PP phosphatase	COG0561	Hydroxymethylpyrimidine pyrophosphatase and other HAD family phosphatases	[]	H	Coenzyme transport and metabolism	GO:0000287/ GO:0002145/ GO:0016791/ GO:0017110	magnesium ion binding/ 4-amino-5-hydroxymethyl-2-methylpyrimidine diphosphatase activity/ phosphatase activity/ nucleoside-diphosphatase activity	GO:0009228/ GO:0017001	thiamine biosynthetic process/ antibiotic catabolic process					1.06802	1.40015e-07	1.10066	5.31349e-08	1.00364	6.86664e-07
copA	Q59385	COPA_ECOLI	Copper-exporting P-type ATPase (EC 7.2.2.8) (Copper-exporting P-type ATPase A) (Cu(+)-exporting ATPase) (Soluble copper chaperone CopA(Z))	834	b0484	Cu(+) exporting P-type ATPase	COG2217,COG2608	Cation-transporting P-type ATPase,Copper chaperone CopZ	[],[]	P,P	Inorganic ion transport and metabolism,Inorganic ion transport and metabolism	GO:0005524/ GO:0015080/ GO:0015662/ GO:0043682/ GO:0046872	ATP binding/ silver ion transmembrane transporter activity/ ion transmembrane transporter activity, phosphorylative mechanism/ copper transmembrane transporter activity, phosphorylative mechanism/ metal ion binding	GO:0006825/ GO:0010273/ GO:0060003/ GO:0071280/ GO:0071292/ GO:1902601	copper ion transport/ detoxification of copper ion/ copper ion export/ cellular response to copper ion/ cellular response to silver ion/ silver ion transmembrane transport	GO:0005737/ GO:0005886/ GO:0005887/ GO:0016020/ GO:0016021	cytoplasm/ plasma membrane/ integral component of plasma membrane/ membrane/ integral component of membrane	2.91962	1.80093e-52	2.72467	8.66664e-46	2.59806	3.11359e-41	2.79301	2.19245e-48	1.49879	0.00056785	1.65361	9.91731e-05	1.68727	6.61822e-05	1.53246	0.000382921
corA	P0ABI4	CORA_ECOLI	Magnesium transport protein CorA	316	b3816	Ni(2(+))/Co(2(+))/Mg(2(+)) transporter	COG0598	Mg2+ and Co2+ transporter CorA	[]	P	Inorganic ion transport and metabolism	GO:0015087/ GO:0015095/ GO:0015099	cobalt ion transmembrane transporter activity/ magnesium ion transmembrane transporter activity/ nickel cation transmembrane transporter activity	GO:0006824/ GO:0015693/ GO:0035444	cobalt ion transport/ magnesium ion transport/ nickel cation transmembrane transport	GO:0005886/ GO:0016021	plasma membrane/ integral component of membrane											1.09395	5.70111e-06	1.04881	1.40652e-05
cpdB	P08331	CPDB_ECOLI	2',3'-cyclic-nucleotide 2'-phosphodiesterase/3'-nucleotidase (EC 3.1.3.6) (EC 3.1.4.16)	647	b4213	2'3' cyclic nucleotide phosphodiesterase/3' nucleotidase	COG0737	2',3'-cyclic-nucleotide 2'-phosphodiesterase/5'- or 3'-nucleotidase, 5'-nucleotidase family	[]	V	Defense mechanisms	GO:0000166/ GO:0008254/ GO:0008663/ GO:0046872	nucleotide binding/ 3'-nucleotidase activity/ 2',3'-cyclic-nucleotide 2'-phosphodiesterase activity/ metal ion binding	GO:0006974/ GO:0009166	cellular response to DNA damage stimulus/ nucleotide catabolic process	GO:0030288/ GO:0042597	outer membrane-bounded periplasmic space/ periplasmic space			-1.00659	0.000377494	-1.01034	0.000348547
cpsB	P24174	MANC_ECOLI	Mannose-1-phosphate guanylyltransferase (EC 2.7.7.13) (GDP-mannose pyrophosphorylase) (GMP) (GMPP)	478	b2049	mannose-1-phosphate guanylyltransferase	COG0662,COG0836	Mannose-6-phosphate isomerase, cupin superfamily,Mannose-1-phosphate guanylyltransferase	[],[]	G,M	Carbohydrate transport and metabolism,Cell wall/membrane/envelope biogenesis	GO:0004475/ GO:0005525	mannose-1-phosphate guanylyltransferase activity/ GTP binding	GO:0006972/ GO:0009103/ GO:0009242/ GO:0009298	hyperosmotic response/ lipopolysaccharide biosynthetic process/ colanic acid biosynthetic process/ GDP-mannose biosynthetic process			1.24444	0.000111995			1.44287	2.59982e-05	1.79475	5.5898e-08	1.46299	0.00660763	1.20765	0.0187035
cpsG	P24175	MANB_ECOLI	Phosphomannomutase (PMM) (EC 5.4.2.8)	456	b2048	phosphomannomutase	COG1109	Phosphomannomutase	[]	G	Carbohydrate transport and metabolism	GO:0000287/ GO:0004615	magnesium ion binding/ phosphomannomutase activity	GO:0009103/ GO:0009298	lipopolysaccharide biosynthetic process/ GDP-mannose biosynthetic process													1.20781	0.0368924
cpxP	P0AE85	CPXP_ECOLI	Periplasmic protein CpxP (ORF_o167) (Periplasmic accessory protein CpxP)	166	b4484	periplasmic protein CpxP	COG3678	Periplasmic chaperone Spy, Spy/CpxP family	[]	O	Posttranslational modification, protein turnover, chaperones	GO:0042802/ GO:0051082	identical protein binding/ unfolded protein binding	GO:1990507	ATP-independent chaperone mediated protein folding	GO:0030288	outer membrane-bounded periplasmic space									1.99914	0.0132732					1.80763	0.0232002
cpxR	P0AE88	CPXR_ECOLI	Transcriptional regulatory protein CpxR	232	b3912	DNA-binding transcriptional dual regulator CpxR	COG0745	DNA-binding response regulator, OmpR family, contains REC and winged-helix (wHTH) domain	[]	K	Transcription	GO:0000156/ GO:0000976/ GO:0001216/ GO:0003700	phosphorelay response regulator activity/ transcription regulatory region sequence-specific DNA binding/ DNA-binding transcription activator activity/ DNA-binding transcription factor activity	GO:0007155/ GO:0010810/ GO:0045892/ GO:0045893	cell adhesion/ regulation of cell-substrate adhesion/ negative regulation of transcription, DNA-templated/ positive regulation of transcription, DNA-templated	GO:0005829/ GO:0032993	cytosol/ protein-DNA complex	1.32755	1.13777e-13	1.50638	3.00649e-17	1.5782	8.06792e-19	1.39937	3.74758e-15			1.18338	0.0017569	1.13857	0.00234399
creD	P08369	CRED_ECOLI	Inner membrane protein CreD	450	b4400	putative inner membrane protein CreD	COG4452	Inner membrane protein CreD involved in colicin E2 resistance	[]	V	Defense mechanisms					GO:0005886/ GO:0016021	plasma membrane/ integral component of membrane			1.0139	2.07601e-06
crfC					b4109															-1.07316	0.00462781	-1.11803	0.0030237					-1.90051	0.0120308	-1.5462	0.0372178
crl					b0240													-1.31398	0.00147481					-1.54879	0.000158373					-1.30893	0.0196013
crr	P69783	PTGA_ECOLI	PTS system glucose-specific EIIA component (EIIA-Glc) (EIII-Glc) (Glucose-specific phosphotransferase enzyme IIA component)	169	b2417	Enzyme IIA(Glc)	COG2190	Phosphotransferase system IIA component	[]	G	Carbohydrate transport and metabolism	GO:0016301/ GO:0046872	kinase activity/ metal ion binding	GO:0009401/ GO:0045912	phosphoenolpyruvate-dependent sugar phosphotransferase system/ negative regulation of carbohydrate metabolic process	GO:0005829/ GO:0016020/ GO:0031234	cytosol/ membrane/ extrinsic component of cytoplasmic side of plasma membrane	1.17426	6.53035e-08	1.49998	3.1678e-12	1.43132	3.406e-11	1.1056	3.46669e-07
csgA	P28307	CSGA_ECOLI	Major curlin subunit	151	b1042	curlin, major subunit						GO:0042802	identical protein binding	GO:0007155/ GO:0044010/ GO:1990000	cell adhesion/ single-species biofilm formation/ amyloid fibril formation	GO:0009289	pilus	1.07601	0.0202899	1.21148	0.00870699	1.59171	0.000555707	1.45624	0.00156085
csgC	P52107	CSGC_ECOLI	Curli assembly protein CsgC	110	b1043	curlin chaperone										GO:0042597	periplasmic space							-2.23892	0.0329046
csgD	P52106	CSGD_ECOLI	CsgBAC operon transcriptional regulatory protein	216	b1040	DNA-binding transcriptional dual regulator CsgD	COG2197	DNA-binding response regulator, NarL/FixJ family, contains REC and HTH domains	[]	K	Transcription	GO:0000976/ GO:0000986/ GO:0001216/ GO:0001217/ GO:0042802	transcription regulatory region sequence-specific DNA binding/ bacterial-type cis-regulatory region sequence-specific DNA binding/ DNA-binding transcription activator activity/ DNA-binding transcription repressor activity/ identical protein binding	GO:1900190/ GO:2000144	regulation of single-species biofilm formation/ positive regulation of DNA-templated transcription, initiation	GO:0005886/ GO:0032993	plasma membrane/ protein-DNA complex	-3.01613	3.99849e-10	-2.0645	7.21271e-06	-2.01959	1.16776e-05	-2.97122	6.73627e-10					-2.03171	0.0155508
csgE	P0AE95	CSGE_ECOLI	Curli production assembly/transport component CsgE	129	b1039	curli assembly component CsgE						GO:0042802	identical protein binding	GO:0022610/ GO:0044010/ GO:0071806	biological adhesion/ single-species biofilm formation/ protein transmembrane transport	GO:0009279/ GO:0030288	cell outer membrane/ outer membrane-bounded periplasmic space	-3.43751	0.00440162					-3.34266	0.00561837			-2.48316	0.0244005	-2.09726	0.0470637
csgF	P0AE98	CSGF_ECOLI	Curli production assembly/transport component CsgF	138	b1038	curli assembly component CsgF								GO:0044010/ GO:0098775	single-species biofilm formation/ curli assembly	GO:0009279	cell outer membrane	-4.3731	0.000523547					-4.75514	0.000149592			-4.99142	0.00189565
csgG	P0AEA2	CSGG_ECOLI	Curli production assembly/transport component CsgG	277	b1037	curli secretion channel	COG1462	Curli biogenesis system outer membrane secretion channel CsgG	[]	M	Cell wall/membrane/envelope biogenesis	GO:0042802	identical protein binding	GO:0022610/ GO:0044010/ GO:0071806	biological adhesion/ single-species biofilm formation/ protein transmembrane transport	GO:0005886/ GO:0009279/ GO:0030288/ GO:0031246	plasma membrane/ cell outer membrane/ outer membrane-bounded periplasmic space/ intrinsic component of periplasmic side of cell outer membrane							-1.14205	0.00198086
csiD					b2659																					1.31284	0.00487688	1.54447	0.000630312	1.38842	0.0020168	1.15678	0.0119015
csiE	P54901	CSIE_ECOLI	Stationary phase-inducible protein CsiE	426	b2535	stationary phase inducible protein CsiE	COG3711	Transcriptional antiterminator	[]	K	Transcription			GO:0006355	regulation of transcription, DNA-templated			1.56538	6.98436e-05			1.1175	0.0054561	1.98198	3.99565e-07					1.36371	0.0241139
cspA	P0A9X9	CSPA_ECOLI	Cold shock protein CspA (CSP-A) (7.4 kDa cold shock protein) (CS7.4)	70	b3556	cold shock protein CspA	COG1278	Cold shock protein, CspA family	[]	K	Transcription	GO:0001072/ GO:0003676/ GO:0003677/ GO:0003697/ GO:0003723/ GO:0003727	transcription antitermination factor activity, RNA binding/ nucleic acid binding/ DNA binding/ single-stranded DNA binding/ RNA binding/ single-stranded RNA binding	GO:0006351/ GO:0009409/ GO:0010468/ GO:0060567	transcription, DNA-templated/ response to cold/ regulation of gene expression/ negative regulation of DNA-templated transcription, termination	GO:0005829	cytosol	-1.74084	0.0214424	-2.55334	0.00065453	-2.95092	7.40681e-05	-2.13842	0.00416344			-5.50412	0.000193355	-5.75742	8.94316e-05
cspB	P36995	CSPB_ECOLI	Cold shock-like protein CspB (CSP-B)	71	b1557	Qin prophage; cold shock-like protein CspB	COG1278	Cold shock protein, CspA family	[]	K	Transcription	GO:0001072/ GO:0003676/ GO:0003697/ GO:0003723	transcription antitermination factor activity, RNA binding/ nucleic acid binding/ single-stranded DNA binding/ RNA binding	GO:0009409/ GO:0010468/ GO:0060567	response to cold/ regulation of gene expression/ negative regulation of DNA-templated transcription, termination	GO:0005829	cytosol			-3.13021	0.000469166	-3.48109	9.40906e-05					-6.94027	6.25615e-06	-7.34438	1.77159e-06
cspC	P0A9Y6	CSPC_ECOLI	Cold shock-like protein CspC (CSP-C)	69	b1823	CspA family stress protein CspC	COG1278	Cold shock protein, CspA family	[]	K	Transcription	GO:0001072/ GO:0003676/ GO:0003697/ GO:0003723/ GO:0051087	transcription antitermination factor activity, RNA binding/ nucleic acid binding/ single-stranded DNA binding/ RNA binding/ chaperone binding	GO:0010468/ GO:0060567	regulation of gene expression/ negative regulation of DNA-templated transcription, termination	GO:0005829/ GO:0016020	cytosol/ membrane							-1.11662	0.000195589	-1.01788	0.0337929	-1.34977	0.00341971	-1.27726	0.00508097
cspD	P0A968	CSPD_ECOLI	Cold shock-like protein CspD (CSP-D)	74	b0880	DNA replication inhibitor CspD	COG1278	Cold shock protein, CspA family	[]	K	Transcription	GO:0003676/ GO:0003697/ GO:0003723/ GO:0090729	nucleic acid binding/ single-stranded DNA binding/ RNA binding/ toxin activity	GO:0006355/ GO:0008156/ GO:0010468/ GO:0042594	regulation of transcription, DNA-templated/ negative regulation of DNA replication/ regulation of gene expression/ response to starvation	GO:0005829	cytosol	2.00742	1.07362e-10	1.63642	2.24908e-07	1.81822	7.1172e-09	2.18922	1.35032e-12					1.2787	0.0470268
cspE	P0A972	CSPE_ECOLI	Cold shock-like protein CspE (CSP-E)	69	b0623	transcription antiterminator and regulator of RNA stability	COG1278	Cold shock protein, CspA family	[]	K	Transcription	GO:0001072/ GO:0003676/ GO:0003697/ GO:0003723/ GO:0008143	transcription antitermination factor activity, RNA binding/ nucleic acid binding/ single-stranded DNA binding/ RNA binding/ poly(A) binding	GO:0010468/ GO:0060567	regulation of gene expression/ negative regulation of DNA-templated transcription, termination	GO:0005829	cytosol											-1.00826	0.022537	-1.06864	0.0135741
cspF	P0A976	CSPF_ECOLI	Cold shock-like protein CspF (CSP-F)	70	b1558	Qin prophage; cold shock protein CspF	COG1278	Cold shock protein, CspA family	[]	K	Transcription	GO:0001072/ GO:0003676/ GO:0003677/ GO:0003723	transcription antitermination factor activity, RNA binding/ nucleic acid binding/ DNA binding/ RNA binding	GO:0010468/ GO:0060567	regulation of gene expression/ negative regulation of DNA-templated transcription, termination	GO:0005829	cytosol	-2.51333	0.000938807	-3.15033	4.13251e-05	-2.84895	0.000218824	-2.21195	0.00379458			-2.56138	0.00919331	-3.254	0.000893255
cspG	P0A978	CSPG_ECOLI	Cold shock-like protein CspG (CPS-G)	70	b0990	cold shock protein CspG	COG1278	Cold shock protein, CspA family	[]	K	Transcription	GO:0001072/ GO:0003676/ GO:0003677/ GO:0003723	transcription antitermination factor activity, RNA binding/ nucleic acid binding/ DNA binding/ RNA binding	GO:0009409/ GO:0010468/ GO:0060567	response to cold/ regulation of gene expression/ negative regulation of DNA-templated transcription, termination	GO:0005829	cytosol			-3.09501	0.00789356	-3.3692	0.00358733
cspH	P0A968	CSPD_ECOLI	Cold shock-like protein CspD (CSP-D)	74	b0989	CspA family protein CspH	COG1278	Cold shock protein, CspA family	[]	K	Transcription	GO:0003676/ GO:0003697/ GO:0003723/ GO:0090729	nucleic acid binding/ single-stranded DNA binding/ RNA binding/ toxin activity	GO:0006355/ GO:0008156/ GO:0010468/ GO:0042594	regulation of transcription, DNA-templated/ negative regulation of DNA replication/ regulation of gene expression/ response to starvation	GO:0005829	cytosol			-2.74592	0.0454926							-2.91478	0.00767965	-3.71234	0.000891581
cspI	P0A986	CSPI_ECOLI	Cold shock-like protein CspI (CPS-I)	70	b1552	Qin prophage; cold shock-like protein CspI	COG1278	Cold shock protein, CspA family	[]	K	Transcription	GO:0001072/ GO:0003676/ GO:0003677/ GO:0003723	transcription antitermination factor activity, RNA binding/ nucleic acid binding/ DNA binding/ RNA binding	GO:0009409/ GO:0010468/ GO:0060567	response to cold/ regulation of gene expression/ negative regulation of DNA-templated transcription, termination	GO:0005829	cytosol					-1.76661	0.0400291
csrB					b4408													1.42845	0.00903279	1.34636	0.0151476	1.15656	0.0381558	1.23865	0.0243685			1.7149	0.00507643
csrC					b4457													3.01118	1.51124e-21	2.80243	1.42231e-18	2.42553	4.07465e-14	2.63427	1.15398e-16			1.96265	0.0386168
cueR	P0A9G4	CUER_ECOLI	HTH-type transcriptional regulator CueR (Copper efflux regulator) (Copper export regulator)	135	b0487	DNA-binding transcriptional dual regulator CueR	COG0789	DNA-binding transcriptional regulator, MerR family	[]	K	Transcription	GO:0000976/ GO:0000986/ GO:0001216/ GO:0003700/ GO:0005507/ GO:0042802	transcription regulatory region sequence-specific DNA binding/ bacterial-type cis-regulatory region sequence-specific DNA binding/ DNA-binding transcription activator activity/ DNA-binding transcription factor activity/ copper ion binding/ identical protein binding	GO:0006351/ GO:0045893	transcription, DNA-templated/ positive regulation of transcription, DNA-templated	GO:0005737/ GO:0032993	cytoplasm/ protein-DNA complex	1.23295	3.91994e-06	1.40512	1.70058e-07	1.28356	1.87725e-06	1.11139	3.19722e-05	1.11106	0.0165596	1.2846	0.00434443	1.24307	0.00516238	1.06953	0.0192957
cusA	P38054	CUSA_ECOLI	Cation efflux system protein CusA	1047	b0575	copper/silver export system RND permease	COG3696	Cu/Ag efflux pump CusA	[]	P	Inorganic ion transport and metabolism	GO:0005375/ GO:0005507/ GO:0015080/ GO:0042910	copper ion transmembrane transporter activity/ copper ion binding/ silver ion transmembrane transporter activity/ xenobiotic transmembrane transporter activity	GO:0006878/ GO:0010272/ GO:0010273/ GO:0015673/ GO:0015679/ GO:0046688/ GO:0060003	cellular copper ion homeostasis/ response to silver ion/ detoxification of copper ion/ silver ion transport/ plasma membrane copper ion transport/ response to copper ion/ copper ion export	GO:0005886/ GO:0016021	plasma membrane/ integral component of membrane			1.02157	3.64018e-05	1.11312	6.86991e-06
cusS	P77485	CUSS_ECOLI	Sensor histidine kinase CusS (EC 2.7.13.3)	480	b0570	sensor histidine kinase CusS	COG5002	Sensor histidine kinase WalK	[]	T	Signal transduction mechanisms	GO:0000155/ GO:0004673/ GO:0005524/ GO:0046872	phosphorelay sensor kinase activity/ protein histidine kinase activity/ ATP binding/ metal ion binding	GO:0000160/ GO:0016310/ GO:0018106/ GO:0071280/ GO:0071292	phosphorelay signal transduction system/ phosphorylation/ peptidyl-histidine phosphorylation/ cellular response to copper ion/ cellular response to silver ion	GO:0005886/ GO:0005887/ GO:0016020	plasma membrane/ integral component of plasma membrane/ membrane							-1.08072	4.62286e-06			-1.01459	0.0416034	-1.24573	0.0104527	-1.20418	0.0159899
cutA	P69488	CUTA_ECOLI	Divalent-cation tolerance protein CutA (C-type cytochrome biogenesis protein CycY)	112	b4137	copper binding protein CutA	COG1324	Divalent cation tolerance protein CutA	[]	P	Inorganic ion transport and metabolism	GO:0005507/ GO:0046872	copper ion binding/ metal ion binding	GO:0046688	response to copper ion	GO:0005737	cytoplasm	-1.5404	6.43643e-07	-1.32895	1.71318e-05	-1.20883	9.63053e-05	-1.42028	4.44229e-06							-1.0364	0.000166428
cvrA	P76007	NHAP2_ECOLI	K(+)/H(+) antiporter NhaP2 (Potassium/proton antiporter NhaP2)	578	b1191	putative K(+):H(+) antiporter	COG3263	NhaP-type Na+/H+ and K+/H+ antiporter with C-terminal TrkAC and CorC domains	[]	C	Energy production and conversion	GO:0015386/ GO:0050660	potassium:proton antiporter activity/ flavin adenine dinucleotide binding	GO:0006884	cell volume homeostasis	GO:0005886/ GO:0005887	plasma membrane/ integral component of plasma membrane					-1.00621	0.00132438	-1.12389	0.000272531					-1.48435	0.0177464
cyaR					b4438													-1.72267	0.00275751	-2.44614	0.000176446	-2.58709	6.72828e-05	-1.86362	0.00109302	-1.44034	0.00107045			-1.41721	0.00207285	-1.90506	3.96948e-05
cybB	P0ABE5	C561_ECOLI	Cytochrome b561 (Cytochrome b-561)	176	b1418	superoxide oxidase	COG3038	Cytochrome b561	[]	C	Energy production and conversion	GO:0009055/ GO:0020037/ GO:0046872	electron transfer activity/ heme binding/ metal ion binding	GO:0019430/ GO:0022904	removal of superoxide radicals/ respiratory electron transport chain	GO:0005886/ GO:0005887	plasma membrane/ integral component of plasma membrane	-1.38148	0.000153781					-1.46107	6.00312e-05					-1.14638	0.0101024
cybC					b4236													1.01915	3.45967e-09
cydC	P23886	CYDC_ECOLI	ATP-binding/permease protein CydC	573	b0886	glutathione/L-cysteine ABC exporter subunit CydC	COG4987	ABC-type transport system involved in cytochrome bd biosynthesis, fused ATPase and permease components	[]	O	Posttranslational modification, protein turnover, chaperones	GO:0005524/ GO:0042626	ATP binding/ ATPase-coupled transmembrane transporter activity	GO:0033228/ GO:0034775/ GO:0045454/ GO:0070453	cysteine export across plasma membrane/ glutathione transmembrane transport/ cell redox homeostasis/ regulation of heme biosynthetic process	GO:0005887/ GO:0016021/ GO:0043190	integral component of plasma membrane/ integral component of membrane/ ATP-binding cassette (ABC) transporter complex			-1.07643	0.00183385	-1.27944	0.000189678			-1.06397	0.00959708	-1.51737	0.000118275	-1.0499	0.00704247
cydD	P29018	CYDD_ECOLI	ATP-binding/permease protein CydD	588	b0887	glutathione/L-cysteine ABC exporter subunit CydD	COG4988	ABC-type transport system involved in cytochrome bd biosynthesis, ATPase and permease components	[]	O	Posttranslational modification, protein turnover, chaperones	GO:0005524/ GO:0042626	ATP binding/ ATPase-coupled transmembrane transporter activity	GO:0033228/ GO:0034775/ GO:0045454/ GO:0055085	cysteine export across plasma membrane/ glutathione transmembrane transport/ cell redox homeostasis/ transmembrane transport	GO:0005886/ GO:0005887/ GO:0016020/ GO:0043190	plasma membrane/ integral component of plasma membrane/ membrane/ ATP-binding cassette (ABC) transporter complex	-1.84302	2.24021e-11	-1.63216	3.78673e-09	-1.58915	1.01571e-08	-1.80001	6.06052e-11	-1.2727	0.0121758	-1.17641	0.0181749	-1.36223	0.00519082	-1.45851	0.00344453
cynS	P00816	CYNS_ECOLI	Cyanate hydratase (Cyanase) (EC 4.2.1.104) (Cyanate hydrolase) (Cyanate lyase)	156	b0340	cyanase	COG1513	Cyanate lyase	[]	P	Inorganic ion transport and metabolism	GO:0003677/ GO:0008824	DNA binding/ cyanate hydratase activity	GO:0009440	cyanate catabolic process							1.20715	0.00107782	1.15639	0.00172444	1.00684	0.0412099			1.17506	0.00877395	1.28118	0.00622366
cynX	P17583	CYNX_ECOLI	Cyanate transport protein CynX	384	b0341	cyanate transporter	COG2807	Cyanate permease	[]	P	Inorganic ion transport and metabolism	GO:0022857	transmembrane transporter activity	GO:0009440	cyanate catabolic process	GO:0005886/ GO:0016021	plasma membrane/ integral component of membrane			1.03758	0.00200095
cyoB	P0ABI8	CYOB_ECOLI	Cytochrome bo(3) ubiquinol oxidase subunit 1 (EC 7.1.1.3) (Cytochrome b562-o complex subunit I) (Cytochrome o ubiquinol oxidase subunit 1) (Cytochrome o subunit 1) (Oxidase bo(3) subunit 1) (Ubiquinol oxidase chain A) (Ubiquinol oxidase polypeptide I) (Ubiquinol oxidase subunit 1)	663	b0431	cytochrome bo3 ubiquinol oxidase subunit 1	COG0843	Heme/copper-type cytochrome/quinol oxidase, subunit 1	[]	C	Energy production and conversion	GO:0004129/ GO:0005507/ GO:0009055/ GO:0009486/ GO:0015078/ GO:0015453/ GO:0016682/ GO:0020037/ GO:0048039	cytochrome-c oxidase activity/ copper ion binding/ electron transfer activity/ cytochrome bo3 ubiquinol oxidase activity/ proton transmembrane transporter activity/ oxidoreduction-driven active transmembrane transporter activity/ oxidoreductase activity, acting on diphenols and related substances as donors, oxygen as acceptor/ heme binding/ ubiquinone binding	GO:0009060/ GO:0015990/ GO:0019646/ GO:0022904	aerobic respiration/ electron transport coupled proton transport/ aerobic electron transport chain/ respiratory electron transport chain	GO:0005886/ GO:0005887/ GO:0009319/ GO:0070469	plasma membrane/ integral component of plasma membrane/ cytochrome o ubiquinol oxidase complex/ respirasome	-2.49812	0.00479817					-2.14453	0.0161676
cyoC	P0ABJ3	CYOC_ECOLI	Cytochrome bo(3) ubiquinol oxidase subunit 3 (Cytochrome o ubiquinol oxidase subunit 3) (Cytochrome o subunit 3) (Oxidase bo(3) subunit 3) (Ubiquinol oxidase chain C) (Ubiquinol oxidase polypeptide III) (Ubiquinol oxidase subunit 3)	204	b0430	cytochrome bo3 ubiquinol oxidase subunit 3	COG1845	Heme/copper-type cytochrome/quinol oxidase, subunit 3	[]	C	Energy production and conversion	GO:0004129/ GO:0009055/ GO:0009486/ GO:0015078/ GO:0015453	cytochrome-c oxidase activity/ electron transfer activity/ cytochrome bo3 ubiquinol oxidase activity/ proton transmembrane transporter activity/ oxidoreduction-driven active transmembrane transporter activity	GO:0009060/ GO:0015990/ GO:0019646	aerobic respiration/ electron transport coupled proton transport/ aerobic electron transport chain	GO:0005886/ GO:0005887/ GO:0009319	plasma membrane/ integral component of plasma membrane/ cytochrome o ubiquinol oxidase complex	-2.92653	4.91374e-05	-2.12514	0.00378216	-1.83222	0.0129064	-2.63361	0.000260617	-2.59953	0.00117165	-3.65434	2.36815e-06	-3.21462	3.06212e-05	-2.15981	0.00622366
cyoD	P0ABJ6	CYOD_ECOLI	Cytochrome bo(3) ubiquinol oxidase subunit 4 (Cytochrome o ubiquinol oxidase subunit 4) (Cytochrome o subunit 4) (Oxidase bo(3) subunit 4) (Ubiquinol oxidase chain D) (Ubiquinol oxidase polypeptide IV) (Ubiquinol oxidase subunit 4)	109	b0429	cytochrome bo3 ubiquinol oxidase subunit 4	COG3125	Heme/copper-type cytochrome/quinol oxidase, subunit 4	[]	C	Energy production and conversion	GO:0009055/ GO:0009486/ GO:0015078/ GO:0015453	electron transfer activity/ cytochrome bo3 ubiquinol oxidase activity/ proton transmembrane transporter activity/ oxidoreduction-driven active transmembrane transporter activity	GO:0009060/ GO:0015990/ GO:0019646	aerobic respiration/ electron transport coupled proton transport/ aerobic electron transport chain	GO:0005886/ GO:0005887/ GO:0009319	plasma membrane/ integral component of plasma membrane/ cytochrome o ubiquinol oxidase complex	-2.68467	0.000232373	-1.79616	0.016197	-1.52244	0.0430126	-2.41095	0.000985062	-2.13732	0.00555506	-3.00801	4.92322e-05	-3.01817	4.49642e-05	-2.14748	0.00456826
cyoE	P0AEA5	CYOE_ECOLI	Protoheme IX farnesyltransferase (EC 2.5.1.141) (Heme B farnesyltransferase) (Heme O synthase)	296	b0428	heme O synthase	COG0109	Polyprenyltransferase (heme O synthase)	[]	H	Coenzyme transport and metabolism	GO:0004311/ GO:0008495	farnesyltranstransferase activity/ protoheme IX farnesyltransferase activity	GO:0006783/ GO:0045333/ GO:0048034	heme biosynthetic process/ cellular respiration/ heme O biosynthetic process	GO:0005886/ GO:0016021	plasma membrane/ integral component of membrane	-2.09525	0.000995508	-1.37472	0.0365006			-1.85207	0.00379963	-1.47321	0.0348475	-2.13761	0.00144671	-2.16525	0.00109912	-1.50085	0.0284563
cysA	P16676	CYSA_ECOLI	Sulfate/thiosulfate import ATP-binding protein CysA (EC 7.3.2.3) (Sulfate-transporting ATPase)	365	b2422	sulfate/thiosulfate ABC transporter ATP binding subunit	COG1118	ABC-type sulfate/molybdate transport systems, ATPase component	[]	P	Inorganic ion transport and metabolism	GO:0005524/ GO:0015419/ GO:0102025	ATP binding/ ATPase-coupled sulfate transmembrane transporter activity/ ATPase-coupled thiosulfate transmembrane transporter activity	GO:0008272	sulfate transport	GO:0043190	ATP-binding cassette (ABC) transporter complex													1.11042	0.0161502	1.02215	0.0311813
cysI	P17846	CYSI_ECOLI	Sulfite reductase [NADPH] hemoprotein beta-component (SiR-HP) (SiRHP) (EC 1.8.1.2)	570	b2763	sulfite reductase, hemoprotein subunit	COG0155	Sulfite reductase, beta subunit (hemoprotein)	['Cysteine biosynthesis']	P	Inorganic ion transport and metabolism	GO:0004783/ GO:0016002/ GO:0020037/ GO:0046872/ GO:0050311/ GO:0050661/ GO:0051539	sulfite reductase (NADPH) activity/ sulfite reductase activity/ heme binding/ metal ion binding/ sulfite reductase (ferredoxin) activity/ NADP binding/ 4 iron, 4 sulfur cluster binding	GO:0000103/ GO:0019344/ GO:0070814	sulfate assimilation/ cysteine biosynthetic process/ hydrogen sulfide biosynthetic process	GO:0009337	sulfite reductase complex (NADPH)	-1.83216	0.0188907
cysM	P16703	CYSM_ECOLI	Cysteine synthase B (CSase B) (EC 2.5.1.47) (O-acetylserine (thiol)-lyase B) (OAS-TL B) (O-acetylserine sulfhydrylase B)	303	b2421	cysteine synthase B	COG0031	Cysteine synthase	['Cysteine biosynthesis']	E	Amino acid transport and metabolism	GO:0004124/ GO:0030170/ GO:0080146	cysteine synthase activity/ pyridoxal phosphate binding/ L-cysteine desulfhydrase activity	GO:0006535	cysteine biosynthetic process from serine	GO:0005737	cytoplasm	-1.03199	5.53689e-06									-1.30899	0.0111853	-1.4396	0.00461766
cysP	P16700	CYSP_ECOLI	Thiosulfate-binding protein	338	b2425	thiosulfate/sulfate ABC transporter periplasmic binding protein CysP	COG4150	ABC-type sulfate transport system, periplasmic component	[]	P	Inorganic ion transport and metabolism	GO:0015419/ GO:0036173/ GO:0043199	ATPase-coupled sulfate transmembrane transporter activity/ thiosulfate binding/ sulfate binding	GO:0006790/ GO:0008272/ GO:0015709	sulfur compound metabolic process/ sulfate transport/ thiosulfate transport	GO:0030288	outer membrane-bounded periplasmic space							1.4133	0.0365187	1.08368	0.0137138					1.02334	0.0187812
cysQ	P22255	CYSQ_ECOLI	3'(2'),5'-bisphosphate nucleotidase CysQ (EC 3.1.3.7) (3'(2'),5-bisphosphonucleoside 3'(2')-phosphohydrolase) (3'-phosphoadenosine 5'-phosphate phosphatase) (PAP phosphatase) (DPNPase)	246	b4214	3'(2'),5'-bisphosphate nucleotidase	COG1218	3'-Phosphoadenosine 5'-phosphosulfate (PAPS) 3'-phosphatase	[]	P	Inorganic ion transport and metabolism	GO:0000287/ GO:0008441	magnesium ion binding/ 3'(2'),5'-bisphosphate nucleotidase activity	GO:0000103/ GO:0046854/ GO:0046855/ GO:0050427	sulfate assimilation/ phosphatidylinositol phosphorylation/ inositol phosphate dephosphorylation/ 3'-phosphoadenosine 5'-phosphosulfate metabolic process	GO:0005886	plasma membrane	2.18972	7.65539e-07	2.139	1.72046e-06	2.20459	7.90739e-07	2.25531	3.32861e-07	1.38964	0.0159619	1.62184	0.00374823	1.71068	0.00198117	1.47848	0.0090466
cysS	P21888	SYC_ECOLI	Cysteine--tRNA ligase (EC 6.1.1.16) (Cysteinyl-tRNA synthetase) (CysRS)	461	b0526	cysteine--tRNA ligase	COG0215	Cysteinyl-tRNA synthetase	['Aminoacyl-tRNA synthetases']	J	Translation, ribosomal structure and biogenesis	GO:0004812/ GO:0004817/ GO:0005524/ GO:0008270/ GO:0016874/ GO:0046872	aminoacyl-tRNA ligase activity/ cysteine-tRNA ligase activity/ ATP binding/ zinc ion binding/ ligase activity/ metal ion binding	GO:0006423	cysteinyl-tRNA aminoacylation	GO:0005737/ GO:0005829	cytoplasm/ cytosol	-1.66073	3.83629e-06	-1.29547	0.000385074	-1.19478	0.00107881	-1.56004	1.39081e-05	-1.4504	0.00947727			-1.13195	0.0369823	-1.61079	0.00331201
cysT	P16701	CYST_ECOLI	Sulfate transport system permease protein CysT	277	b1910	tRNA-Cys						GO:0015419/ GO:0015419	ATPase-coupled sulfate transmembrane transporter activity/ ATPase-coupled sulfate transmembrane transporter activity	GO:0008272/ GO:0008272	sulfate transport/ sulfate transport	GO:0005886/ GO:0005886/ GO:0016021/ GO:0016021	plasma membrane/ plasma membrane/ integral component of membrane/ integral component of membrane	-2.01615	2.31489e-06	-1.71707	6.41795e-05	-1.4365	0.000887964	-1.73558	4.94895e-05
cysU	P16701	CYST_ECOLI	Sulfate transport system permease protein CysT	277	b2424	sulfate/thiosulfate ABC transporter inner membrane subunit CysU	COG0555	ABC-type sulfate transport system, permease component	[]	P	Inorganic ion transport and metabolism	GO:0015419	ATPase-coupled sulfate transmembrane transporter activity	GO:0008272	sulfate transport	GO:0005886/ GO:0016021	plasma membrane/ integral component of membrane									1.30059	0.0487913			1.52423	0.00848202	1.78132	0.00387823
cysZ	P0A6J3	CYSZ_ECOLI	Sulfate transporter CysZ	253	b2413	sulfate:H(+) symporter	COG2981	Sulfate transporter CysZ	[]	E	Amino acid transport and metabolism	GO:0009675/ GO:0015116	high-affinity sulfate:proton symporter activity/ sulfate transmembrane transporter activity	GO:0000103/ GO:0019344/ GO:1902358	sulfate assimilation/ cysteine biosynthetic process/ sulfate transmembrane transport	GO:0005886/ GO:0005887	plasma membrane/ integral component of plasma membrane	-1.54473	6.01526e-07	-1.2797	4.05585e-05	-1.28111	3.9012e-05	-1.54614	5.46855e-07	-1.23472	0.00563465	-1.06987	0.0146153	-1.13444	0.00827847	-1.2993	0.00306172
dacA	P0AEB2	DACA_ECOLI	D-alanyl-D-alanine carboxypeptidase DacA (DD-carboxypeptidase) (DD-peptidase) (EC 3.4.16.4) (Beta-lactamase) (EC 3.5.2.6) (Penicillin-binding protein 5) (PBP-5)	403	b0632	D-alanyl-D-alanine carboxypeptidase DacA	COG1686	D-alanyl-D-alanine carboxypeptidase	[]	M	Cell wall/membrane/envelope biogenesis	GO:0004180/ GO:0008658/ GO:0008800/ GO:0009002	carboxypeptidase activity/ penicillin binding/ beta-lactamase activity/ serine-type D-Ala-D-Ala carboxypeptidase activity	GO:0000270/ GO:0008360/ GO:0009252/ GO:0071555	peptidoglycan metabolic process/ regulation of cell shape/ peptidoglycan biosynthetic process/ cell wall organization	GO:0005886/ GO:0005887/ GO:0030288/ GO:1990914	plasma membrane/ integral component of plasma membrane/ outer membrane-bounded periplasmic space/ integral component of periplasmic side of plasma membrane	-1.19045	0.000182031	-1.37501	1.79115e-05	-1.5343	1.56658e-06	-1.34974	1.99302e-05	-1.47302	0.000227466	-1.52944	9.80973e-05	-1.58109	5.32305e-05	-1.52467	0.000124807
dacB	P24228	DACB_ECOLI	D-alanyl-D-alanine carboxypeptidase DacB (DD-carboxypeptidase) (DD-peptidase) (EC 3.4.16.4) (D-alanyl-D-alanine endopeptidase) (DD-endopeptidase) (EC 3.4.21.-) (Penicillin-binding protein 4) (PBP-4)	477	b3182	peptidoglycan DD-endopeptidase DacB	COG2027	D-alanyl-D-alanine carboxypeptidase	[]	M	Cell wall/membrane/envelope biogenesis	GO:0004175/ GO:0004180/ GO:0004185/ GO:0008658/ GO:0009002	endopeptidase activity/ carboxypeptidase activity/ serine-type carboxypeptidase activity/ penicillin binding/ serine-type D-Ala-D-Ala carboxypeptidase activity	GO:0000270/ GO:0006508/ GO:0008360/ GO:0009252/ GO:0009253/ GO:0009254/ GO:0016998/ GO:0043093/ GO:0046677/ GO:0071555	peptidoglycan metabolic process/ proteolysis/ regulation of cell shape/ peptidoglycan biosynthetic process/ peptidoglycan catabolic process/ peptidoglycan turnover/ cell wall macromolecule catabolic process/ FtsZ-dependent cytokinesis/ response to antibiotic/ cell wall organization	GO:0042597	periplasmic space	-1.17316	8.7348e-08					-1.03206	2.54018e-06
dacC	P08506	DACC_ECOLI	D-alanyl-D-alanine carboxypeptidase DacC (DD-carboxypeptidase) (DD-peptidase) (EC 3.4.16.4) (Penicillin-binding protein 6) (PBP-6)	400	b0839	D-alanyl-D-alanine carboxypeptidase DacC	COG1686	D-alanyl-D-alanine carboxypeptidase	[]	M	Cell wall/membrane/envelope biogenesis	GO:0004180/ GO:0008658/ GO:0009002	carboxypeptidase activity/ penicillin binding/ serine-type D-Ala-D-Ala carboxypeptidase activity	GO:0008360/ GO:0009252/ GO:0042493/ GO:0071555	regulation of cell shape/ peptidoglycan biosynthetic process/ response to drug/ cell wall organization	GO:0005886/ GO:0005887/ GO:0030288	plasma membrane/ integral component of plasma membrane/ outer membrane-bounded periplasmic space	1.39904	1.63488e-06					1.31316	6.71014e-06			1.16345	0.0116044	1.17915	0.00902541
dacD	P33013	DACD_ECOLI	D-alanyl-D-alanine carboxypeptidase DacD (DD-carboxypeptidase) (DD-peptidase) (EC 3.4.16.4) (Penicillin-binding protein 6b) (PBP-6b)	388	b2010	D-alanyl-D-alanine carboxypeptidase DacD	COG1686	D-alanyl-D-alanine carboxypeptidase	[]	M	Cell wall/membrane/envelope biogenesis	GO:0004180/ GO:0008658/ GO:0008800/ GO:0009002	carboxypeptidase activity/ penicillin binding/ beta-lactamase activity/ serine-type D-Ala-D-Ala carboxypeptidase activity	GO:0000270/ GO:0008360/ GO:0009252/ GO:0071555	peptidoglycan metabolic process/ regulation of cell shape/ peptidoglycan biosynthetic process/ cell wall organization	GO:0005886	plasma membrane	-1.10632	0.00073914					-1.11888	0.00063013
dam	P0AEE8	DMA_ECOLI	DNA adenine methylase (EC 2.1.1.72) (DNA adenine methyltransferase) (Deoxyadenosyl-methyltransferase) (M.EcoDam)	278	b3387	DNA adenine methyltransferase	COG0338	DNA-adenine methylase	[]	L	Replication, recombination and repair	GO:0009007/ GO:0043565/ GO:1904047	site-specific DNA-methyltransferase (adenine-specific) activity/ sequence-specific DNA binding/ S-adenosyl-L-methionine binding	GO:0006261/ GO:0006298/ GO:0009411/ GO:0032775/ GO:1902328	DNA-dependent DNA replication/ mismatch repair/ response to UV/ DNA methylation on adenine/ bacterial-type DNA replication initiation			-1.16546	9.15765e-05	-1.19973	6.59751e-05	-1.0279	0.000671418							-1.11862	0.00234399
dauA	P0AFR2	DAUA_ECOLI	C4-dicarboxylic acid transporter DauA (Dicarboxylic acid uptake system A)	559	b1206	aerobic C4-dicarboxylate transporter DauA	COG0659	Sulfate permease or related transporter, MFS superfamily	[]	P	Inorganic ion transport and metabolism	GO:0008271/ GO:0015138/ GO:0015141/ GO:0015183	secondary active sulfate transmembrane transporter activity/ fumarate transmembrane transporter activity/ succinate transmembrane transporter activity/ L-aspartate transmembrane transporter activity	GO:0015741/ GO:0015810/ GO:0071422	fumarate transport/ aspartate transmembrane transport/ succinate transmembrane transport	GO:0005886/ GO:0016021	plasma membrane/ integral component of membrane					-1.30372	0.000447848	-1.17546	0.00141586			-1.4518	9.91731e-05	-1.61585	1.54933e-05	-1.07148	0.00520862
dbpA	P21693	DBPA_ECOLI	ATP-dependent RNA helicase DbpA (EC 3.6.4.13)	457	b1343	ATP-dependent RNA helicase DbpA	COG0513	Superfamily II DNA and RNA helicase	[]	L	Replication, recombination and repair	GO:0003724/ GO:0005524/ GO:0019843/ GO:0033677/ GO:0034458/ GO:0043531	RNA helicase activity/ ATP binding/ rRNA binding/ DNA/RNA helicase activity/ 3'-5' RNA helicase activity/ ADP binding	GO:0000027	ribosomal large subunit assembly	GO:0005737	cytoplasm	-1.82563	2.1874e-13	-1.52478	1.11585e-09	-1.33853	1.1099e-07	-1.63937	5.1557e-11	-1.17886	0.000836506	-1.00177	0.00392952	-1.09447	0.00145815	-1.27156	0.000276346
dcm	P0AED9	DCM_ECOLI	DNA-cytosine methyltransferase (EC 2.1.1.37) (M.EcoDcm)	472	b1961	DNA-cytosine methyltransferase	COG0270	DNA-cytosine methylase	[]	L	Replication, recombination and repair	GO:0003886	DNA (cytosine-5-)-methyltransferase activity	GO:0009307/ GO:0090116	DNA restriction-modification system/ C-5 methylation of cytosine			-1.55945	1.71002e-07	-1.13349	0.000172482	-1.1074	0.000241396	-1.53336	2.53423e-07	-1.1197	0.0177871					-1.30455	0.00490308
dctR	P37195	DCTR_ECOLI	HTH-type transcriptional regulator DctR	176	b3507	putative DNA-binding transcriptional regulator DctR	COG2771	DNA-binding transcriptional regulator, CsgD family	[]	K	Transcription	GO:0003677	DNA binding	GO:0006355/ GO:0043471	regulation of transcription, DNA-templated/ regulation of cellular carbohydrate catabolic process			-2.18631	2.92985e-08	-1.54396	0.000111454	-1.64583	3.63572e-05	-2.28818	5.62794e-09
dcuA	P0ABN5	DCUA_ECOLI	Anaerobic C4-dicarboxylate transporter DcuA	433	b4138	C4-dicarboxylate transporter DcuA	COG2704	Anaerobic C4-dicarboxylate transporter	[]	G	Carbohydrate transport and metabolism	GO:0005469/ GO:0015556	succinate:fumarate antiporter activity/ C4-dicarboxylate transmembrane transporter activity	GO:0015740/ GO:0044271/ GO:0140009	C4-dicarboxylate transport/ cellular nitrogen compound biosynthetic process/ L-aspartate import across plasma membrane	GO:0005886/ GO:0005887	plasma membrane/ integral component of plasma membrane	2.06888	3.68773e-11			1.08738	0.00073765	2.18389	2.25633e-12
dcuB	P0ABN9	DCUB_ECOLI	Anaerobic C4-dicarboxylate transporter DcuB	446	b4123	anaerobic C4-dicarboxylate transporter DcuB	COG2704	Anaerobic C4-dicarboxylate transporter	[]	G	Carbohydrate transport and metabolism	GO:0005469/ GO:0015556	succinate:fumarate antiporter activity/ C4-dicarboxylate transmembrane transporter activity	GO:0015740	C4-dicarboxylate transport	GO:0005886/ GO:0005887	plasma membrane/ integral component of plasma membrane	4.44506	2.63834e-27	2.0062	3.009e-06	2.10408	9.36561e-07	4.54295	1.45581e-28			1.24561	0.0246279	1.5954	0.00318979	1.33949	0.0158798
dcuC	P0ABP3	DCUC_ECOLI	Anaerobic C4-dicarboxylate transporter DcuC	461	b0621	anaerobic C4-dicarboxylate transporter DcuC	COG3069	C4-dicarboxylate transporter DcuC	[]	C	Energy production and conversion	GO:0005469	succinate:fumarate antiporter activity	GO:0015740/ GO:0019664	C4-dicarboxylate transport/ mixed acid fermentation	GO:0005886/ GO:0005887	plasma membrane/ integral component of plasma membrane	1.40668	0.00336208					1.46614	0.00216952
dcuR	P0AD01	DCUR_ECOLI	Transcriptional regulatory protein DcuR	239	b4124	DNA-binding transcriptional activator DcuR	COG4565	DNA-binding response regulator DpiB of citrate/malate metabolism	[]	K	Transcription	GO:0000156/ GO:0001216/ GO:0003677	phosphorelay response regulator activity/ DNA-binding transcription activator activity/ DNA binding	GO:0000160/ GO:0006351/ GO:0045893	phosphorelay signal transduction system/ transcription, DNA-templated/ positive regulation of transcription, DNA-templated	GO:0005737	cytoplasm			-1.15594	0.00517114	-1.38066	0.000748843	-1.17323	0.00397334	-1.22338	0.000162403	-1.41541	7.78602e-06	-1.31851	3.0095e-05	-1.12648	0.000481711
dcuS	P0AEC8	DCUS_ECOLI	Sensor histidine kinase DcuS (EC 2.7.13.3) (Fumarate sensor)	543	b4125	sensor histidine kinase DcuS	COG3290	Sensor histidine kinase DipB regulating citrate/malate metabolism	[]	T	Signal transduction mechanisms	GO:0000155/ GO:0004673/ GO:0005524/ GO:0042802	phosphorelay sensor kinase activity/ protein histidine kinase activity/ ATP binding/ identical protein binding	GO:0000160/ GO:0006355/ GO:0006468/ GO:0046777	phosphorelay signal transduction system/ regulation of transcription, DNA-templated/ protein phosphorylation/ protein autophosphorylation	GO:0005829/ GO:0005886/ GO:0005887/ GO:0009365/ GO:0016021/ GO:0030288	cytosol/ plasma membrane/ integral component of plasma membrane/ protein histidine kinase complex/ integral component of membrane/ outer membrane-bounded periplasmic space	-1.1165	1.27739e-06	-1.29042	2.5876e-08	-1.28665	2.77955e-08	-1.11273	1.31579e-06					-1.09133	0.0101024	-1.05789	0.0152186
dcyD	P76316	DCYD_ECOLI	D-cysteine desulfhydrase (EC 4.4.1.15)	328	b1919	D-cysteine desulfhydrase	COG2515	1-aminocyclopropane-1-carboxylate deaminase/D-cysteine desulfhydrase, PLP-dependent ACC family	[]	E	Amino acid transport and metabolism	GO:0019148/ GO:0019149/ GO:0030170	D-cysteine desulfhydrase activity/ 3-chloro-D-alanine dehydrochlorinase activity/ pyridoxal phosphate binding	GO:0006790/ GO:0006791/ GO:0010438/ GO:0019447/ GO:0046416	sulfur compound metabolic process/ sulfur utilization/ cellular response to sulfur starvation/ D-cysteine catabolic process/ D-amino acid metabolic process	GO:0005829	cytosol	1.26806	3.19701e-11	1.0512	6.29918e-08	1.18947	7.17003e-10	1.40633	1.23928e-13
ddlB	P07862	DDLB_ECOLI	D-alanine--D-alanine ligase B (EC 6.3.2.4) (D-Ala-D-Ala ligase B) (D-alanylalanine synthetase B)	306	b0092	D-alanine--D-alanine ligase B	COG1181	D-alanine-D-alanine ligase or related ATP-grasp enzyme	['Mureine biosynthesis']	M	Cell wall/membrane/envelope biogenesis	GO:0005524/ GO:0008716/ GO:0046872	ATP binding/ D-alanine-D-alanine ligase activity/ metal ion binding	GO:0008360/ GO:0009252/ GO:0071555	regulation of cell shape/ peptidoglycan biosynthetic process/ cell wall organization	GO:0005829	cytosol	1.76214	5.2293e-21	1.36463	8.47712e-13	1.27299	3.02382e-11	1.6705	5.3663e-19
ddpA	P76128	DDPA_ECOLI	Probable D,D-dipeptide-binding periplasmic protein DdpA	516	b1487	putative D,D-dipeptide ABC transporter periplasmic binding protein	COG0747	ABC-type transport system, periplasmic component	[]	E	Amino acid transport and metabolism	GO:1904680	peptide transmembrane transporter activity	GO:0015031/ GO:0015833	protein transport/ peptide transport	GO:0030288/ GO:0043190	outer membrane-bounded periplasmic space/ ATP-binding cassette (ABC) transporter complex	-1.38324	0.0103803	-1.25625	0.021285
ddpB	P77308	DDPB_ECOLI	Probable D,D-dipeptide transport system permease protein DdpB	340	b1486	putative D,D-dipeptide ABC transporter membrane subunit DdpB	COG0601	ABC-type dipeptide/oligopeptide/nickel transport system, permease component	[]	E	Amino acid transport and metabolism	GO:0071916	dipeptide transmembrane transporter activity	GO:0015031	protein transport	GO:0005886/ GO:0005887	plasma membrane/ integral component of plasma membrane			-1.52939	0.00910723
ddpX	P77790	DDPX_ECOLI	D-alanyl-D-alanine dipeptidase (D-Ala-D-Ala dipeptidase) (EC 3.4.13.22)	193	b1488	D-alanyl-D-alanine dipeptidase	COG2173	D-alanyl-D-alanine dipeptidase	[]	M	Cell wall/membrane/envelope biogenesis	GO:0008270/ GO:0009046/ GO:0016805	zinc ion binding/ zinc D-Ala-D-Ala carboxypeptidase activity/ dipeptidase activity	GO:0042594/ GO:0071555	response to starvation/ cell wall organization	GO:0005737	cytoplasm	-2.04046	0.025473
deaD	P0A9P6	DEAD_ECOLI	ATP-dependent RNA helicase DeaD (EC 3.6.4.13) (Cold-shock DEAD box protein A) (Translation factor W2)	629	b3162	ATP-dependent RNA helicase DeaD	COG0513	Superfamily II DNA and RNA helicase	[]	L	Replication, recombination and repair	GO:0003723/ GO:0003724/ GO:0005524/ GO:0033592	RNA binding/ RNA helicase activity/ ATP binding/ RNA strand annealing activity	GO:0000027/ GO:0006401/ GO:0009314/ GO:0045727/ GO:0048255/ GO:0070417	ribosomal large subunit assembly/ RNA catabolic process/ response to radiation/ positive regulation of translation/ mRNA stabilization/ cellular response to cold	GO:0005829	cytosol	-1.80825	0.00016447	-1.90456	8.42961e-05	-1.93762	6.231e-05	-1.8413	0.000122003	-1.45104	0.0409835	-3.05918	5.4291e-06	-3.12989	3.50469e-06	-1.52175	0.0284516
dedA	P0ABP6	DEDA_ECOLI	Protein DedA (Protein DSG-1)	219	b2317	DedA family protein DedA	COG0586	Membrane integrity protein DedA, putative transporter, DedA/Tvp38 family	[]	M	Cell wall/membrane/envelope biogenesis					GO:0005886/ GO:0016021	plasma membrane/ integral component of membrane											-1.13028	0.00113851	-1.11793	0.00114054
degP	P0C0V0	DEGP_ECOLI	Periplasmic serine endoprotease DegP (EC 3.4.21.107) (Heat shock protein DegP) (Protease Do)	474	b0161	periplasmic serine endoprotease DegP	COG0265	Periplasmic serine protease, S1-C subfamily, contain C-terminal PDZ domain	[]	O	Posttranslational modification, protein turnover, chaperones	GO:0004252/ GO:0008233/ GO:0008236/ GO:0042802	serine-type endopeptidase activity/ peptidase activity/ serine-type peptidase activity/ identical protein binding	GO:0006457/ GO:0006508/ GO:0006515/ GO:0006979/ GO:0009266/ GO:0009408/ GO:0061077	protein folding/ proteolysis/ protein quality control for misfolded or incompletely synthesized proteins/ response to oxidative stress/ response to temperature stimulus/ response to heat/ chaperone-mediated protein folding	GO:0005886/ GO:0030288	plasma membrane/ outer membrane-bounded periplasmic space											-1.27426	0.0460835
degS	P0AEE3	DEGS_ECOLI	Serine endoprotease DegS (EC 3.4.21.107) (Site-1 protease DegS) (S1P protease DegS) (Site-1-type intramembrane protease)	355	b3235	serine endoprotease	COG0265	Periplasmic serine protease, S1-C subfamily, contain C-terminal PDZ domain	[]	O	Posttranslational modification, protein turnover, chaperones	GO:0004252/ GO:0008233/ GO:0008236/ GO:0042802	serine-type endopeptidase activity/ peptidase activity/ serine-type peptidase activity/ identical protein binding	GO:0006508/ GO:0071218	proteolysis/ cellular response to misfolded protein	GO:0030288/ GO:0071575	outer membrane-bounded periplasmic space/ integral component of external side of plasma membrane	-1.13275	8.94552e-06					-1.12515	9.8539e-06							-1.01075	0.00156775
deoA	P07650	TYPH_ECOLI	Thymidine phosphorylase (EC 2.4.2.4) (TdRPase)	440	b4382	thymidine phosphorylase	COG0213	Thymidine phosphorylase	['Pyrimidine salvage']	F	Nucleotide transport and metabolism	GO:0004645/ GO:0009032/ GO:0016154	1,4-alpha-oligoglucan phosphorylase activity/ thymidine phosphorylase activity/ pyrimidine-nucleoside phosphorylase activity	GO:0006206/ GO:0006213/ GO:0006974/ GO:0046104	pyrimidine nucleobase metabolic process/ pyrimidine nucleoside metabolic process/ cellular response to DNA damage stimulus/ thymidine metabolic process	GO:0005829/ GO:0016020	cytosol/ membrane			1.27395	8.42045e-07	1.44638	1.79928e-08	1.1346	9.71798e-06	1.31509	0.00914107	1.47319	0.00260111	1.38102	0.00432554	1.22292	0.0138345
deoB	P0A6K6	DEOB_ECOLI	Phosphopentomutase (EC 5.4.2.7) (Phosphodeoxyribomutase)	407	b4383	phosphopentomutase	COG1015	Phosphopentomutase	[]	G	Carbohydrate transport and metabolism	GO:0000287/ GO:0008973/ GO:0030145	magnesium ion binding/ phosphopentomutase activity/ manganese ion binding	GO:0006015/ GO:0006974/ GO:0009264/ GO:0043094	5-phosphoribose 1-diphosphate biosynthetic process/ cellular response to DNA damage stimulus/ deoxyribonucleotide catabolic process/ cellular metabolic compound salvage	GO:0005829	cytosol	1.50702	6.36232e-07	1.44969	2.07601e-06	1.60002	1.42124e-07	1.65735	3.74086e-08	1.28196	0.0102449	1.49354	0.00200533	1.49441	0.00180054	1.28283	0.00891619
deoC	P0A6L0	DEOC_ECOLI	Deoxyribose-phosphate aldolase (DERA) (EC 4.1.2.4) (2-deoxy-D-ribose 5-phosphate aldolase) (Phosphodeoxyriboaldolase) (Deoxyriboaldolase)	259	b4381	deoxyribose-phosphate aldolase	COG0274	Deoxyribose-phosphate aldolase	[]	F	Nucleotide transport and metabolism	GO:0004139/ GO:0016829	deoxyribose-phosphate aldolase activity/ lyase activity	GO:0006974/ GO:0009264/ GO:0015949/ GO:0016052/ GO:0046386	cellular response to DNA damage stimulus/ deoxyribonucleotide catabolic process/ nucleobase-containing small molecule interconversion/ carbohydrate catabolic process/ deoxyribose phosphate catabolic process	GO:0005829/ GO:0016020	cytosol/ membrane	1.29348	0.000182493	1.62014	3.028e-06	1.82184	1.32713e-07	1.49519	1.3596e-05	1.40544	0.00406158	1.6566	0.000474371	1.50507	0.00136704	1.25391	0.00924201
deoD	P0ABP8	DEOD_ECOLI	Purine nucleoside phosphorylase DeoD-type (PNP) (EC 2.4.2.1)	239	b4384	purine nucleoside phosphorylase	COG0813	Purine-nucleoside phosphorylase	['Purine salvage']	F	Nucleotide transport and metabolism	GO:0004731/ GO:0042802/ GO:0047975	purine-nucleoside phosphorylase activity/ identical protein binding/ guanosine phosphorylase activity	GO:0006152/ GO:0006974/ GO:0019686	purine nucleoside catabolic process/ cellular response to DNA damage stimulus/ purine nucleoside interconversion	GO:0005829/ GO:0016020	cytosol/ membrane	1.37958	0.000731386			1.13083	0.00649773	1.55452	0.000131642			1.23423	0.00268415	1.38286	0.000668564	1.12738	0.00669798
dfp	P0ABQ0	COABC_ECOLI	Coenzyme A biosynthesis bifunctional protein CoaBC (DNA/pantothenate metabolism flavoprotein) (Phosphopantothenoylcysteine synthetase/decarboxylase) (PPCS-PPCDC) [Includes: Phosphopantothenoylcysteine decarboxylase (PPC decarboxylase) (PPC-DC) (EC 4.1.1.36) (CoaC); Phosphopantothenate--cysteine ligase (EC 6.3.2.5) (CoaB) (Phosphopantothenoylcysteine synthetase) (PPC synthetase) (PPC-S)]	406	b3639	fused 4'-phosphopantothenoylcysteine decarboxylase and phosphopantothenoylcysteine synthetase	COG0452	Phosphopantothenoylcysteine synthetase/decarboxylase CoaBC	['Pantothenate/CoA biosynthesis']	H	Coenzyme transport and metabolism	GO:0004632/ GO:0004633/ GO:0010181/ GO:0042802/ GO:0046872	phosphopantothenate--cysteine ligase activity/ phosphopantothenoylcysteine decarboxylase activity/ FMN binding/ identical protein binding/ metal ion binding	GO:0015937/ GO:0015941	coenzyme A biosynthetic process/ pantothenate catabolic process	GO:0005829/ GO:0071513	cytosol/ phosphopantothenoylcysteine decarboxylase complex	-1.23052	2.39723e-05	-1.21353	3.70758e-05	-1.20291	4.26244e-05	-1.2199	2.74197e-05							-1.1067	0.0055788
dgcZ	P31129	DGCZ_ECOLI	Diguanylate cyclase DgcZ (DGC) (EC 2.7.7.65) (Zinc-sensory diguanylate cyclase)	296	b1535	diguanylate cyclase DgcZ	COG2199	GGDEF domain, diguanylate cyclase (c-di-GMP synthetase) or its enzymatically inactive variants	[]	T	Signal transduction mechanisms	GO:0005525/ GO:0008270/ GO:0042802/ GO:0052621	GTP binding/ zinc ion binding/ identical protein binding/ diguanylate cyclase activity	GO:0008152/ GO:0043709/ GO:0051271/ GO:1900233/ GO:1902201/ GO:1902209	metabolic process/ cell adhesion involved in single-species biofilm formation/ negative regulation of cellular component movement/ positive regulation of single-species biofilm formation on inanimate substrate/ negative regulation of bacterial-type flagellum-dependent cell motility/ negative regulation of bacterial-type flagellum assembly	GO:0005886/ GO:0060187	plasma membrane/ cell pole	-1.67154	6.43962e-05	-1.52862	0.000303801	-1.70249	5.23062e-05	-1.84541	9.27249e-06			-1.41799	0.0159439	-1.83049	0.0015701	-1.34547	0.0242172
dgoD	Q6BF17	DGOD_ECOLI	D-galactonate dehydratase (GalD) (EC 4.2.1.6)	382	b4478	D-galactonate dehydratase	COG4948	L-alanine-DL-glutamate epimerase or related enzyme of enolase superfamily	['Non-phosphorylated Entner-Doudoroff pathway']	M	Cell wall/membrane/envelope biogenesis	GO:0000287/ GO:0008869	magnesium ion binding/ galactonate dehydratase activity	GO:0009063/ GO:0034194	cellular amino acid catabolic process/ D-galactonate catabolic process			1.13423	4.22462e-05	1.01038	0.000338734					1.17571	0.010742	1.14531	0.0107031	1.09345	0.0135362	1.12385	0.0135814
dgoK	P31459	DGOK_ECOLI	2-dehydro-3-deoxygalactonokinase (EC 2.7.1.58) (2-keto-3-deoxy-galactonokinase) (2-oxo-3-deoxygalactonate kinase)	292	b3693	2-dehydro-3-deoxygalactonokinase	COG3734	2-keto-3-deoxy-galactonokinase	[]	G	Carbohydrate transport and metabolism	GO:0005524/ GO:0008671	ATP binding/ 2-dehydro-3-deoxygalactonokinase activity	GO:0034194	D-galactonate catabolic process					1.30689	4.13421e-05	1.31373	3.73011e-05
dgoR	P31460	DGOR_ECOLI	Galactonate operon transcriptional repressor	229	b4479	DNA-binding transcriptional regulator DgoR	COG2186	DNA-binding transcriptional regulator, FadR family	[]	K	Transcription	GO:0000986/ GO:0001217/ GO:0003677/ GO:0042802/ GO:0098531	bacterial-type cis-regulatory region sequence-specific DNA binding/ DNA-binding transcription repressor activity/ DNA binding/ identical protein binding/ ligand-activated transcription factor activity	GO:0010677/ GO:2000143	negative regulation of cellular carbohydrate metabolic process/ negative regulation of DNA-templated transcription, initiation			1.14211	6.43677e-05	1.18107	4.13401e-05	1.11075	0.000116228	1.07179	0.000172848
dgoT	P0AA76	DGOT_ECOLI	D-galactonate transporter	430	b3691	D-galactonate:H(+) symporter	COG2271	Sugar phosphate permease	[]	G	Carbohydrate transport and metabolism	GO:0015295/ GO:0042881	solute:proton symporter activity/ D-galactonate transmembrane transporter activity	GO:0034194/ GO:0042875	D-galactonate catabolic process/ D-galactonate transmembrane transport	GO:0005886/ GO:0005887	plasma membrane/ integral component of plasma membrane	1.33126	1.44748e-08	1.52716	2.45077e-11	1.39665	7.17003e-10	1.20076	2.20023e-07
dhaK	P76015	DHAK_ECOLI	PEP-dependent dihydroxyacetone kinase, dihydroxyacetone-binding subunit DhaK (EC 2.7.1.121)	356	b1200	dihydroxyacetone kinase subunit K	COG2376	Dihydroxyacetone kinase	['Isoprenoid biosynthesis']	G	Carbohydrate transport and metabolism	GO:0004371/ GO:0042802/ GO:0047324	glycerone kinase activity/ identical protein binding/ phosphoenolpyruvate-glycerone phosphotransferase activity	GO:0006974/ GO:0019563/ GO:0042182/ GO:0046365/ GO:0061610	cellular response to DNA damage stimulus/ glycerol catabolic process/ ketone catabolic process/ monosaccharide catabolic process/ glycerol to glycerone phosphate metabolic process	GO:0005829	cytosol	2.32736	1.25836e-14	1.41633	5.451e-06	1.74959	1.515e-08	2.66062	6.7309e-19					1.34648	0.00271617	1.02579	0.0266878
dhaL	P76014	DHAL_ECOLI	PEP-dependent dihydroxyacetone kinase, ADP-binding subunit DhaL (EC 2.7.1.121)	210	b1199	dihydroxyacetone kinase subunit L	COG2376	Dihydroxyacetone kinase	['Isoprenoid biosynthesis']	G	Carbohydrate transport and metabolism	GO:0000287/ GO:0004371/ GO:0005524/ GO:0043531/ GO:0047324	magnesium ion binding/ glycerone kinase activity/ ATP binding/ ADP binding/ phosphoenolpyruvate-glycerone phosphotransferase activity	GO:0019563	glycerol catabolic process	GO:0005829	cytosol	1.96939	4.01484e-13	1.1828	2.56686e-05	1.35427	1.34315e-06	2.14087	2.28783e-15					1.13736	0.0130923
dhaM	P37349	DHAM_ECOLI	PEP-dependent dihydroxyacetone kinase, phosphoryl donor subunit DhaM (EC 2.7.1.121) (Dihydroxyacetone kinase subunit M)	472	b1198	dihydroxyacetone kinase subunit M	COG1080,COG1925,COG3412	Phosphoenolpyruvate-protein kinase (PTS system EI component in bacteria),HPr or related phosphotransfer protein,Phosphotransferase subunit DhaM of the dihydroxyacetone kinase DhaKLM complex, contains PTS-EIIA, HPr, and PEP-utilizing domains	[],[],[]	G,T,T	Carbohydrate transport and metabolism,Signal transduction mechanisms,Signal transduction mechanisms	GO:0047324	phosphoenolpyruvate-glycerone phosphotransferase activity	GO:0006974/ GO:0009401/ GO:0019563	cellular response to DNA damage stimulus/ phosphoenolpyruvate-dependent sugar phosphotransferase system/ glycerol catabolic process	GO:0005829/ GO:0016021	cytosol/ integral component of membrane	1.33417	2.50044e-13			1.07919	7.3958e-09	1.54345	1.60926e-17
dicA	P06966	DICA_ECOLI	HTH-type transcriptional regulator DicA (Repressor protein of division inhibition gene dicA)	135	b1570	DNA-binding transcriptional dual regulator DicA	COG1396	Transcriptional regulator, contains XRE-family HTH domain	[]	K	Transcription	GO:0003677	DNA binding	GO:0006351/ GO:0007049/ GO:0051301	transcription, DNA-templated/ cell cycle/ cell division			-1.43483	1.80154e-07	-1.45292	1.51541e-07	-1.64795	1.86081e-09	-1.62986	2.28059e-09	-1.02207	0.0392494	-1.04595	0.0302483	-1.73766	0.000244453	-1.71379	0.000399153
dicC	P06965	DICC_ECOLI	Repressor protein of division inhibition gene dicB	76	b1569	Qin prophage; DNA-binding transcriptional regulator for DicB						GO:0003677	DNA binding	GO:0007049/ GO:0051301	cell cycle/ cell division							1.97231	0.00665135
dicF					b1574															1.01503	0.0246675
dinB	Q47155	DPO4_ECOLI	DNA polymerase IV (Pol IV) (EC 2.7.7.7) (Translesion synthesis polymerase IV) (TSL polymerase IV)	351	b0231	DNA polymerase IV	COG0389	Nucleotidyltransferase/DNA polymerase DinP involved in DNA repair	[]	L	Replication, recombination and repair	GO:0000287/ GO:0003684/ GO:0003887	magnesium ion binding/ damaged DNA binding/ DNA-directed DNA polymerase activity	GO:0000731/ GO:0006261/ GO:0006974/ GO:0009432/ GO:0042276/ GO:0070987	DNA synthesis involved in DNA repair/ DNA-dependent DNA replication/ cellular response to DNA damage stimulus/ SOS response/ error-prone translesion synthesis/ error-free translesion synthesis	GO:0005737	cytoplasm			1.12512	5.33721e-12	1.0736	5.1742e-11
dinD	P23840	DIND_ECOLI	DNA damage-inducible protein D	274	b3645	DNA damage-inducible protein D								GO:0006974/ GO:0009432	cellular response to DNA damage stimulus/ SOS response													-1.32363	0.00541652	-1.42935	0.00244415
dinF	P28303	DINF_ECOLI	DNA damage-inducible protein F	459	b4044	DNA damage-inducible protein F	COG0534	Na+-driven multidrug efflux pump, DinF/NorM/MATE family	[]	V	Defense mechanisms	GO:0015297/ GO:0042910	antiporter activity/ xenobiotic transmembrane transporter activity			GO:0005886/ GO:0016021	plasma membrane/ integral component of membrane			-1.18116	0.000921183	-1.17083	0.0010121					-1.06061	0.022537	-1.44133	0.00178309	-1.00705	0.0350358
dinG	P27296	DING_ECOLI	ATP-dependent DNA helicase DinG (EC 3.6.4.12)	716	b0799	ATP-dependent DNA helicase DinG	COG1199	Rad3-related DNA helicase DinG	[]	L	Replication, recombination and repair	GO:0003677/ GO:0003678/ GO:0005524/ GO:0033677/ GO:0046872/ GO:0051539	DNA binding/ DNA helicase activity/ ATP binding/ DNA/RNA helicase activity/ metal ion binding/ 4 iron, 4 sulfur cluster binding	GO:0006281/ GO:0006310/ GO:0009432/ GO:0032508	DNA repair/ DNA recombination/ SOS response/ DNA duplex unwinding													-1.20034	0.00291668	-1.14181	0.00427056
dinI	P0ABR1	DINI_ECOLI	DNA damage-inducible protein I	81	b1061	DNA damage-inducible protein I						GO:0019899	enzyme binding	GO:0006281/ GO:0009432	DNA repair/ SOS response			-1.6952	0.000265652	-1.15485	0.0132274	-1.00458	0.0322233	-1.54493	0.000926685			-1.24697	0.00689038	-1.9087	5.70182e-05	-1.4382	0.00321076
dinQ	A5A624	DINQ_ECOLI	Uncharacterized protein DinQ	27	b4613	membrane toxin DinQ								GO:0006974	cellular response to DNA damage stimulus	GO:0005886/ GO:0016020/ GO:0016021	plasma membrane/ membrane/ integral component of membrane	2.82604	5.63747e-16	2.30646	7.26238e-11	2.06977	6.35692e-09	2.58936	1.24968e-13	1.35512	0.00100146	1.45449	0.000299343	1.65888	3.29406e-05	1.5595	0.000122105
djlA	P31680	DJLA_ECOLI	Co-chaperone protein DjlA (DnaJ-like protein DjlA)	271	b0055	co-chaperone protein DjlA	COG1076	DnaJ domain-containing protein	[]	O	Posttranslational modification, protein turnover, chaperones	GO:0051087	chaperone binding			GO:0005886/ GO:0016020/ GO:0016021	plasma membrane/ membrane/ integral component of membrane	-1.35052	1.08695e-05	-1.36966	9.96972e-06	-1.37346	9.54564e-06	-1.35433	9.83627e-06	-1.13595	0.00387093	-1.49036	8.26722e-05	-1.67254	9.88938e-06	-1.31814	0.000664864
djlB	P77381	DJLB_ECOLI	Uncharacterized J domain-containing protein DjlB	475	b0646	J domain-containing protein DjlB																-1.35597	0.00308814	-1.43047	0.00182902
djlC	P77359	DJLC_ECOLI	Uncharacterized J domain-containing protein DjlC	483	b0649	co-chaperone DjlC						GO:0001671	ATPase activator activity	GO:0032781	positive regulation of ATPase activity	GO:0005887	integral component of plasma membrane	-1.13999	0.000376186					-1.32341	3.18705e-05
dkgA	Q46857	DKGA_ECOLI	2,5-diketo-D-gluconic acid reductase A (2,5-DKG reductase A) (2,5-DKGR A) (25DKGR-A) (EC 1.1.1.274) (AKR5C)	275	b3012	methylglyoxal reductase DkgA	COG0656	Aldo/keto reductase, related to diketogulonate reductase	[]	Q	Secondary metabolites biosynthesis, transport and catabolism	GO:0004032/ GO:0008106/ GO:0016616/ GO:0047834/ GO:0050580	alditol:NADP+ 1-oxidoreductase activity/ alcohol dehydrogenase (NADP+) activity/ oxidoreductase activity, acting on the CH-OH group of donors, NAD or NADP as acceptor/ D-threo-aldose 1-dehydrogenase activity/ 2,5-didehydrogluconate reductase activity	GO:0019853/ GO:0051596	L-ascorbic acid biosynthetic process/ methylglyoxal catabolic process	GO:0005829	cytosol	1.85094	1.49932e-09	2.20763	4.06358e-13	2.32904	1.76718e-14	1.97236	9.15955e-11	1.34725	0.0159776	1.56657	0.00392813	1.37691	0.0102877	1.15758	0.0366063
dkgB	P30863	DKGB_ECOLI	2,5-diketo-D-gluconic acid reductase B (2,5-DKG reductase B) (2,5-DKGR B) (25DKGR-B) (EC 1.1.1.346) (AKR5D)	267	b0207	methylglyoxal reductase DkgB	COG0656	Aldo/keto reductase, related to diketogulonate reductase	[]	Q	Secondary metabolites biosynthesis, transport and catabolism	GO:0004033/ GO:0047681/ GO:0047834/ GO:1990002	aldo-keto reductase (NADP) activity/ aryl-alcohol dehydrogenase (NADP+) activity/ D-threo-aldose 1-dehydrogenase activity/ methylglyoxal reductase (NADPH-dependent, acetol producing)	GO:0019853/ GO:0051596	L-ascorbic acid biosynthetic process/ methylglyoxal catabolic process	GO:0005737	cytoplasm	1.63932	3.79837e-09	1.66379	2.49806e-09	1.48831	9.84407e-08	1.46384	1.29121e-07			1.06375	0.043145
dmlA	P76251	DMLA_ECOLI	D-malate dehydrogenase [decarboxylating] (EC 1.1.1.83) (D-malate degradation protein A) (D-malate oxidase)	361	b1800	D-malate/3-isopropylmalate dehydrogenase (decarboxylating)	COG0473	Isocitrate/isopropylmalate dehydrogenase	['TCA cycle']	C	Energy production and conversion	GO:0000287/ GO:0003862/ GO:0009027/ GO:0046553/ GO:0051287	magnesium ion binding/ 3-isopropylmalate dehydrogenase activity/ tartrate dehydrogenase activity/ D-malate dehydrogenase (decarboxylating) activity/ NAD binding	GO:0006108	malate metabolic process	GO:0005737	cytoplasm	2.16469	8.68406e-16					2.13306	2.02517e-15					1.40074	1.54933e-05	1.33571	5.1517e-05
dmsA	P18775	DMSA_ECOLI	Dimethyl sulfoxide reductase DmsA (DMSO reductase) (DMSOR) (Me2SO reductase) (EC 1.8.5.3)	814	b0894	dimethyl sulfoxide reductase subunit A	COG0243	Anaerobic selenocysteine-containing dehydrogenase	[]	C	Energy production and conversion	GO:0009055/ GO:0009389/ GO:0030151/ GO:0043546/ GO:0051539	electron transfer activity/ dimethyl sulfoxide reductase activity/ molybdenum ion binding/ molybdopterin cofactor binding/ 4 iron, 4 sulfur cluster binding	GO:0009061	anaerobic respiration	GO:0009390/ GO:0030288/ GO:0031237	dimethyl sulfoxide reductase complex/ outer membrane-bounded periplasmic space/ intrinsic component of periplasmic side of plasma membrane	1.68658	5.21757e-14	1.71205	2.52203e-14	1.71341	2.56633e-14	1.68794	4.39097e-14
dmsB	P18776	DMSB_ECOLI	Anaerobic dimethyl sulfoxide reductase chain B (DMSO reductase iron-sulfur subunit)	205	b0895	dimethyl sulfoxide reductase subunit B	COG0437	Fe-S-cluster-containing dehydrogenase component (DMSO reductase)	[]	C	Energy production and conversion	GO:0009389/ GO:0046872/ GO:0051539	dimethyl sulfoxide reductase activity/ metal ion binding/ 4 iron, 4 sulfur cluster binding	GO:0009061	anaerobic respiration	GO:0009390/ GO:0031237	dimethyl sulfoxide reductase complex/ intrinsic component of periplasmic side of plasma membrane	1.56559	8.59642e-09	1.5363	1.9725e-08	1.51256	3.27045e-08	1.54185	1.35101e-08			1.0702	0.049232	1.18384	0.0258302
dmsC	P18777	DMSC_ECOLI	Anaerobic dimethyl sulfoxide reductase chain C (DMSO reductase anchor subunit)	287	b0896	dimethyl sulfoxide reductase subunit C	COG3302	DMSO reductase anchor subunit DmsC	[]	C	Energy production and conversion	GO:0009389	dimethyl sulfoxide reductase activity	GO:0009061/ GO:0019645	anaerobic respiration/ anaerobic electron transport chain	GO:0005886/ GO:0005887/ GO:0009390	plasma membrane/ integral component of plasma membrane/ dimethyl sulfoxide reductase complex	1.86878	4.09288e-14	1.60614	1.34269e-10	1.55437	5.73212e-10	1.81701	1.86665e-13			1.13309	0.0285327	1.28725	0.0108465
dnaA	P03004	DNAA_ECOLI	Chromosomal replication initiator protein DnaA	467	b3702	chromosomal replication initiator protein DnaA	COG0593	Chromosomal replication initiation ATPase DnaA	[]	L	Replication, recombination and repair	GO:0003677/ GO:0003688/ GO:0005524/ GO:0042802/ GO:0043565	DNA binding/ DNA replication origin binding/ ATP binding/ identical protein binding/ sequence-specific DNA binding	GO:0006260/ GO:0006270/ GO:0006275/ GO:0008156	DNA replication/ DNA replication initiation/ regulation of DNA replication/ negative regulation of DNA replication	GO:0005829/ GO:0005886/ GO:0009898	cytosol/ plasma membrane/ cytoplasmic side of plasma membrane	-1.10353	0.000929569	-1.24889	0.000199627	-1.01339	0.00267822
dnaB	P0ACB0	DNAB_ECOLI	Replicative DNA helicase (EC 3.6.4.12)	471	b4052	replicative DNA helicase	COG0305	Replicative DNA helicase	[]	L	Replication, recombination and repair	GO:0003677/ GO:0003678/ GO:0004386/ GO:0005524/ GO:0042802	DNA binding/ DNA helicase activity/ helicase activity/ ATP binding/ identical protein binding	GO:0006260/ GO:0006268/ GO:0006269/ GO:0010212	DNA replication/ DNA unwinding involved in DNA replication/ DNA replication, synthesis of RNA primer/ response to ionizing radiation	GO:0005829/ GO:1990077	cytosol/ primosome complex	-1.68474	2.42455e-08	-1.61922	1.03287e-07	-1.58892	1.72281e-07	-1.65445	3.96803e-08	-1.39143	0.00521776	-1.35474	0.00518395	-1.46761	0.00218184	-1.5043	0.00206645
dnaG	P0ABS5	DNAG_ECOLI	DNA primase (EC 2.7.7.101)	581	b3066	DNA primase	COG0358	DNA primase (bacterial type)	[]	L	Replication, recombination and repair	GO:0003677/ GO:0003896/ GO:0008270	DNA binding/ DNA primase activity/ zinc ion binding	GO:0006269	DNA replication, synthesis of RNA primer	GO:0005737/ GO:1990077	cytoplasm/ primosome complex	-1.04967	0.00139562
dnaJ	P08622	DNAJ_ECOLI	Chaperone protein DnaJ (HSP40) (Heat shock protein J)	376	b0015	chaperone protein DnaJ	COG0484	DnaJ-class molecular chaperone with C-terminal Zn finger domain	[]	O	Posttranslational modification, protein turnover, chaperones	GO:0003756/ GO:0005524/ GO:0008270/ GO:0015035/ GO:0016989/ GO:0031072/ GO:0051082/ GO:0051087	protein disulfide isomerase activity/ ATP binding/ zinc ion binding/ protein disulfide oxidoreductase activity/ sigma factor antagonist activity/ heat shock protein binding/ unfolded protein binding/ chaperone binding	GO:0006260/ GO:0006457/ GO:0009408/ GO:0016032/ GO:0042026/ GO:0051085/ GO:0065003	DNA replication/ protein folding/ response to heat/ viral process/ protein refolding/ chaperone cofactor-dependent protein refolding/ protein-containing complex assembly	GO:0005737/ GO:0005829/ GO:0016020/ GO:0032991	cytoplasm/ cytosol/ membrane/ protein-containing complex	1.01632	0.000158184	1.79534	1.29953e-11	1.8277	5.62111e-12	1.04868	9.41585e-05			1.16304	0.00555096
dnaK	P0A6Y8	DNAK_ECOLI	Chaperone protein DnaK (HSP70) (Heat shock 70 kDa protein) (Heat shock protein 70)	638	b0014	chaperone protein DnaK	COG0443	Molecular chaperone DnaK (HSP70)	[]	O	Posttranslational modification, protein turnover, chaperones	GO:0005524/ GO:0008270/ GO:0016989/ GO:0043531/ GO:0044183/ GO:0051082/ GO:0051087	ATP binding/ zinc ion binding/ sigma factor antagonist activity/ ADP binding/ protein folding chaperone/ unfolded protein binding/ chaperone binding	GO:0006260/ GO:0009408/ GO:0032984/ GO:0034620/ GO:0051085/ GO:0065003	DNA replication/ response to heat/ protein-containing complex disassembly/ cellular response to unfolded protein/ chaperone cofactor-dependent protein refolding/ protein-containing complex assembly	GO:0005737/ GO:0005829/ GO:0005886/ GO:0016020/ GO:0016234/ GO:0032991	cytoplasm/ cytosol/ plasma membrane/ membrane/ inclusion body/ protein-containing complex	1.73559	5.53561e-06	2.80293	1.01853e-13	2.8109	8.57682e-14	1.74356	4.84148e-06	1.5319	0.0201184	1.7489	0.00628743	1.30472	0.041166
dnaX	P06710	DPO3X_ECOLI	DNA polymerase III subunit tau (EC 2.7.7.7) (DNA polymerase III subunit gamma)	643	b0470	DNA polymerase III subunit tau	COG2812	DNA polymerase III, gamma/tau subunits	[]	L	Replication, recombination and repair	GO:0003677/ GO:0003887/ GO:0005524/ GO:0017111/ GO:0030337/ GO:0042802	DNA binding/ DNA-directed DNA polymerase activity/ ATP binding/ nucleoside-triphosphatase activity/ DNA polymerase processivity factor activity/ identical protein binding	GO:0006260/ GO:0006261	DNA replication/ DNA-dependent DNA replication	GO:0009360/ GO:0043846	DNA polymerase III complex/ DNA polymerase III, clamp loader complex	-1.89749	1.50949e-10	-1.86204	3.83561e-10	-1.80544	1.38579e-09	-1.84089	5.0314e-10	-1.19977	0.0136518	-1.46502	0.00183754	-1.50475	0.00122037	-1.2395	0.00934846
dppA	P23847	DPPA_ECOLI	Dipeptide-binding protein (DBP) (Periplasmic dipeptide transport protein)	535	b3544	dipeptide ABC transporter periplasmic binding protein	COG0747	ABC-type transport system, periplasmic component	[]	E	Amino acid transport and metabolism	GO:0020037/ GO:0042277/ GO:0071916/ GO:1904680	heme binding/ peptide binding/ dipeptide transmembrane transporter activity/ peptide transmembrane transporter activity	GO:0006935/ GO:0015031/ GO:0015833/ GO:0042938/ GO:0061077	chemotaxis/ protein transport/ peptide transport/ dipeptide transport/ chaperone-mediated protein folding	GO:0030288/ GO:0043190	outer membrane-bounded periplasmic space/ ATP-binding cassette (ABC) transporter complex	-1.92662	0.00361901	-1.91097	0.00428413	-1.37175	0.0435674	-1.3874	0.0388904	-1.15961	0.0487913	-1.17882	0.0397541	-1.57412	0.00473202	-1.55491	0.00634886
dppB	P0AEF8	DPPB_ECOLI	Dipeptide transport system permease protein DppB	339	b3543	dipeptide ABC transporter membrane subunit DppB	COG0601	ABC-type dipeptide/oligopeptide/nickel transport system, permease component	[]	E	Amino acid transport and metabolism	GO:0071916	dipeptide transmembrane transporter activity	GO:0015031	protein transport	GO:0005886/ GO:0016021	plasma membrane/ integral component of membrane	-4.21777	2.74206e-08	-2.39452	0.00137648	-1.72571	0.023008	-3.54895	3.0691e-06	-3.58848	0.000328471	-4.11474	2.5523e-05	-3.51818	0.00015073	-2.99192	0.00164364
dppC	P0AEG1	DPPC_ECOLI	Dipeptide transport system permease protein DppC	300	b3542	dipeptide ABC transporter membrane subunit DppC	COG1173	ABC-type dipeptide/oligopeptide/nickel transport system, permease component	[]	E	Amino acid transport and metabolism	GO:0071916	dipeptide transmembrane transporter activity	GO:0015031	protein transport	GO:0005886/ GO:0016021	plasma membrane/ integral component of membrane	-3.15067	0.000282324	-2.27952	0.00920801			-2.35528	0.00737557	-2.35036	0.0172468	-2.84786	0.00278692	-2.10987	0.0197385
dppD	P0AAG0	DPPD_ECOLI	Dipeptide transport ATP-binding protein DppD (EC 7.4.2.9)	327	b3541	dipeptide ABC transporter ATP binding subunit DppD	COG0444	ABC-type dipeptide/oligopeptide/nickel transport system, ATPase component	[]	E	Amino acid transport and metabolism	GO:0005524/ GO:0015232/ GO:0042626	ATP binding/ heme transmembrane transporter activity/ ATPase-coupled transmembrane transporter activity	GO:0015031/ GO:0015833	protein transport/ peptide transport	GO:0005886	plasma membrane	-2.65614	0.000687645	-2.37447	0.00271769	-1.66003	0.0396138	-1.9417	0.0147169	-2.36591	0.0104237	-2.90598	0.00113851	-2.5121	0.0038831	-1.97202	0.0283247
dppF	P37313	DPPF_ECOLI	Dipeptide transport ATP-binding protein DppF (EC 7.4.2.9)	334	b3540	dipeptide ABC transporter ATP binding subunit DppF	COG4608	ABC-type oligopeptide transport system, ATPase component	[]	E	Amino acid transport and metabolism	GO:0005524/ GO:0015232/ GO:0042626	ATP binding/ heme transmembrane transporter activity/ ATPase-coupled transmembrane transporter activity	GO:0009314/ GO:0015031/ GO:0015833	response to radiation/ protein transport/ peptide transport	GO:0005886	plasma membrane	-3.15182	4.86177e-05	-2.10489	0.00727315			-2.53914	0.00114035	-1.90868	0.0296192	-2.69031	0.00139718	-2.41505	0.00345176
dps	P0ABT2	DPS_ECOLI	DNA protection during starvation protein (EC 1.16.-.-)	167	b0812	DNA protection during starvation protein	COG0783	DNA-binding ferritin-like protein (oxidative damage protectant)	[]	V	Defense mechanisms	GO:0003677/ GO:0008199/ GO:0016722/ GO:0042802	DNA binding/ ferric iron binding/ oxidoreductase activity, oxidizing metal ions/ identical protein binding	GO:0006879/ GO:0030261/ GO:0042594	cellular iron ion homeostasis/ chromosome condensation/ response to starvation	GO:0005737/ GO:0009295/ GO:0016020	cytoplasm/ nucleoid/ membrane	2.22969	1.86882e-17	3.14018	9.64327e-34	2.99722	8.72387e-31	2.08673	1.89225e-15	1.77964	0.018149	1.95924	0.00760091	1.77549	0.0143726	1.59589	0.0322552
dsbA	P0AEG4	DSBA_ECOLI	Thiol:disulfide interchange protein DsbA	208	b3860	thiol:disulfide oxidoreductase DsbA	COG1651	Protein thiol-disulfide isomerase DsbC	[]	O	Posttranslational modification, protein turnover, chaperones	GO:0003756/ GO:0015035	protein disulfide isomerase activity/ protein disulfide oxidoreductase activity	GO:0071236	cellular response to antibiotic	GO:0030288	outer membrane-bounded periplasmic space					-1.08613	4.61511e-05	-1.2098	4.45591e-06			-1.15447	0.00195851
dsbB	P0A6M2	DSBB_ECOLI	Disulfide bond formation protein B (Disulfide oxidoreductase)	176	b1185	protein thiol:quinone oxidoreductase DsbB	COG1495	Disulfide bond formation protein DsbB	[]	O	Posttranslational modification, protein turnover, chaperones	GO:0009055/ GO:0015035/ GO:0016672/ GO:0048039	electron transfer activity/ protein disulfide oxidoreductase activity/ oxidoreductase activity, acting on a sulfur group of donors, quinone or similar compound as acceptor/ ubiquinone binding	GO:0006457/ GO:0009408	protein folding/ response to heat	GO:0005887	integral component of plasma membrane	-1.31108	2.04054e-06					-1.29376	2.6919e-06
dsbD	P36655	DSBD_ECOLI	Thiol:disulfide interchange protein DsbD (EC 1.8.1.8) (C-type cytochrome biogenesis protein CycZ) (Inner membrane copper tolerance protein) (Protein-disulfide reductase) (Disulfide reductase)	565	b4136	thiol-disulfide exchange protein DsbD	COG4232	Thiol:disulfide interchange protein DsbD	[]	O	Posttranslational modification, protein turnover, chaperones	GO:0009055/ GO:0015035/ GO:0047134	electron transfer activity/ protein disulfide oxidoreductase activity/ protein-disulfide reductase activity	GO:0017004/ GO:0045454/ GO:0046688	cytochrome complex assembly/ cell redox homeostasis/ response to copper ion	GO:0005887/ GO:0009898	integral component of plasma membrane/ cytoplasmic side of plasma membrane	-1.8546	4.64053e-06	-1.47783	0.000307092	-1.52882	0.000182766	-1.90559	2.4134e-06	-1.13087	0.00178585	-1.27982	0.000267543	-1.27511	0.000260384	-1.12616	0.00161082
dsbE					b2195		COG0526	Thiol-disulfide isomerase or thioredoxin	[]	O	Posttranslational modification, protein turnover, chaperones							1.69951	6.28598e-06	1.08937	0.00521435			1.47358	8.795e-05
dsbG	P77202	DSBG_ECOLI	Thiol:disulfide interchange protein DsbG	248	b0604	protein sulfenic acid reductase and chaperone DsbG	COG1651	Protein thiol-disulfide isomerase DsbC	[]	O	Posttranslational modification, protein turnover, chaperones	GO:0003756	protein disulfide isomerase activity	GO:0061077	chaperone-mediated protein folding	GO:0030288	outer membrane-bounded periplasmic space	-1.43348	4.21635e-15	-1.05078	6.64096e-09			-1.37854	4.37633e-14			-1.16484	0.00042321	-1.47294	8.92039e-06	-1.27219	0.000166789
dsrB	P0AEG8	DSRB_ECOLI	Protein DsrB	62	b1952	protein DsrB												-1.52063	2.01165e-05	-1.51845	2.42636e-05	-1.5835	1.0427e-05	-1.58569	8.10792e-06					-1.65386	0.00722562	-1.29749	0.0436095
dtd	P0A6M4	DTD_ECOLI	D-aminoacyl-tRNA deacylase (DTD) (EC 3.1.1.96) (D-tyrosyl RNA deacylase) (D-tyrosyl-tRNA(Tyr) deacylase) (Gly-tRNA(Ala) deacylase) (Gly-tRNA(Gly) deacylase)	145	b3887	D-aminoacyl-tRNA deacylase	COG1490	D-aminoacyl-tRNA deacylase	[]	J	Translation, ribosomal structure and biogenesis	GO:0000049/ GO:0002161/ GO:0043908/ GO:0051499/ GO:0051500/ GO:0106026	tRNA binding/ aminoacyl-tRNA editing activity/ Ser(Gly)-tRNA(Ala) hydrolase activity/ D-aminoacyl-tRNA deacylase activity/ D-tyrosyl-tRNA(Tyr) deacylase activity/ Gly-tRNA(Ala) hydrolase activity	GO:0006399/ GO:0009408/ GO:0019478	tRNA metabolic process/ response to heat/ D-amino acid catabolic process	GO:0005737	cytoplasm	1.21443	1.35867e-07	1.09753	2.45724e-06	1.2671	4.60742e-08	1.384	1.50196e-09
dtpA	P77304	DTPA_ECOLI	Dipeptide and tripeptide permease A	500	b1634	dipeptide/tripeptide:H(+) symporter DtpA	COG3104	Dipeptide/tripeptide permease	[]	E	Amino acid transport and metabolism	GO:0015078/ GO:0015333/ GO:0042937/ GO:0071916	proton transmembrane transporter activity/ peptide:proton symporter activity/ tripeptide transmembrane transporter activity/ dipeptide transmembrane transporter activity	GO:0015031/ GO:0035442/ GO:0035443/ GO:1902600	protein transport/ dipeptide transmembrane transport/ tripeptide transmembrane transport/ proton transmembrane transport	GO:0005886/ GO:0005887	plasma membrane/ integral component of plasma membrane	-1.72145	2.02968e-07	-1.52078	5.49551e-06	-1.60339	1.58182e-06	-1.80405	4.49777e-08	-1.9943	2.5718e-08	-1.89751	1.25608e-07	-1.85513	1.92652e-07	-1.95192	4.89423e-08
dusA	P32695	DUSA_ECOLI	tRNA-dihydrouridine(20/20a) synthase (EC 1.3.1.-) (EC 1.3.1.91) (U20-specific dihydrouridine synthase) (U20-specific Dus) (tRNA-dihydrouridine synthase A)	345	b4049	tRNA-dihydrouridine synthase A	COG0042	tRNA-dihydrouridine synthase	['tRNA modification']	J	Translation, ribosomal structure and biogenesis	GO:0000049/ GO:0010181/ GO:0017150/ GO:0050660/ GO:0102264	tRNA binding/ FMN binding/ tRNA dihydrouridine synthase activity/ flavin adenine dinucleotide binding/ tRNA-dihydrouridine20 synthase activity			GO:0005829	cytosol	-1.48935	0.00171568	-1.61936	0.000724382	-1.61189	0.000753204	-1.48188	0.00179709			-1.35673	0.0349087	-1.72033	0.00612795	-1.58218	0.0140643
dusB	P0ABT5	DUSB_ECOLI	tRNA-dihydrouridine synthase B (EC 1.3.1.-)	321	b3260	tRNA-dihydrouridine synthase B	COG0042	tRNA-dihydrouridine synthase	['tRNA modification']	J	Translation, ribosomal structure and biogenesis	GO:0000049/ GO:0010181/ GO:0017150/ GO:0050660	tRNA binding/ FMN binding/ tRNA dihydrouridine synthase activity/ flavin adenine dinucleotide binding	GO:0009314	response to radiation			-2.22662	6.13328e-06	-2.41895	1.09383e-06	-2.18859	1.11549e-05	-1.99626	5.15178e-05	-2.57972	7.41554e-08	-2.20173	4.28189e-06	-2.16695	6.16377e-06	-2.54495	1.09475e-07
dusC	P33371	DUSC_ECOLI	tRNA-dihydrouridine(16) synthase (EC 1.3.1.-) (U16-specific dihydrouridine synthase) (U16-specific Dus) (tRNA-dihydrouridine synthase C)	315	b2140	tRNA-dihydrouridine(16) synthase	COG0042	tRNA-dihydrouridine synthase	['tRNA modification']	J	Translation, ribosomal structure and biogenesis	GO:0000049/ GO:0010181/ GO:0017150/ GO:0050660	tRNA binding/ FMN binding/ tRNA dihydrouridine synthase activity/ flavin adenine dinucleotide binding	GO:0002943	tRNA dihydrouridine synthesis			-1.90951	4.94228e-06	-1.81043	1.6641e-05	-1.60558	0.000141384	-1.70465	4.76985e-05	-1.72097	0.0114322			-1.46413	0.0282959	-2.01783	0.00280824
dut	P06968	DUT_ECOLI	Deoxyuridine 5'-triphosphate nucleotidohydrolase (dUTPase) (EC 3.6.1.23) (dUTP pyrophosphatase)	152	b3640	dUTP diphosphatase	COG0756	dUTP pyrophosphatase (dUTPase)	['Thymidylate biosynthesis']	V	Defense mechanisms	GO:0000287/ GO:0004170	magnesium ion binding/ dUTP diphosphatase activity	GO:0006226/ GO:0046081	dUMP biosynthetic process/ dUTP catabolic process	GO:0005829/ GO:0032991	cytosol/ protein-containing complex	-1.57154	2.01165e-05	-1.28882	0.000555977	-1.43677	0.000110965	-1.71948	2.84709e-06	-1.48373	0.000980849	-1.28017	0.0038238	-1.07397	0.0141673	-1.27753	0.00413307
dxs	P77488	DXS_ECOLI	1-deoxy-D-xylulose-5-phosphate synthase (EC 2.2.1.7) (1-deoxyxylulose-5-phosphate synthase) (DXP synthase) (DXPS)	620	b0420	1-deoxy-D-xylulose-5-phosphate synthase	COG1154	Deoxyxylulose-5-phosphate synthase	['Pyridoxal phosphate biosynthesis']	H	Coenzyme transport and metabolism	GO:0000287/ GO:0008661/ GO:0016744/ GO:0030976	magnesium ion binding/ 1-deoxy-D-xylulose-5-phosphate synthase activity/ transferase activity, transferring aldehyde or ketonic groups/ thiamine pyrophosphate binding	GO:0006744/ GO:0008299/ GO:0008615/ GO:0009228/ GO:0016114/ GO:0019288/ GO:0052865	ubiquinone biosynthetic process/ isoprenoid biosynthetic process/ pyridoxine biosynthetic process/ thiamine biosynthetic process/ terpenoid biosynthetic process/ isopentenyl diphosphate biosynthetic process, methylerythritol 4-phosphate pathway/ 1-deoxy-D-xylulose 5-phosphate biosynthetic process	GO:0005829	cytosol	-1.44833	6.27499e-05	-1.34885	0.000232356	-1.448	7.28784e-05	-1.54748	1.77204e-05	-1.45002	0.000211539	-1.71457	7.54625e-06	-1.58988	3.22871e-05	-1.32534	0.000685349
eamA	P31125	EAMA_ECOLI	Probable amino-acid metabolite efflux pump	299	b1533	cysteine/O-acetylserine exporter EamA	COG0697	Permease of the drug/metabolite transporter (DMT) superfamily	[]	G	Carbohydrate transport and metabolism	GO:0015562	efflux transmembrane transporter activity	GO:0033228/ GO:0070301	cysteine export across plasma membrane/ cellular response to hydrogen peroxide	GO:0005886/ GO:0005887	plasma membrane/ integral component of plasma membrane	-1.07035	6.62305e-06	-1.06848	8.19239e-06	-1.07538	7.18073e-06	-1.07725	5.50622e-06					-1.15538	0.00774071
eamB	P38101	EAMB_ECOLI	Cysteine/O-acetylserine efflux protein	195	b2578	cysteine/O-acetylserine exporter EamB	COG1280	Threonine/homoserine/homoserine lactone efflux protein	[]	E	Amino acid transport and metabolism	GO:0015171/ GO:0015562	amino acid transmembrane transporter activity/ efflux transmembrane transporter activity	GO:0006865/ GO:0033228	amino acid transport/ cysteine export across plasma membrane	GO:0005886/ GO:0005887	plasma membrane/ integral component of plasma membrane	1.50599	1.77173e-09	1.46551	5.87578e-09	1.40107	2.46123e-08	1.44155	7.27104e-09			1.08578	0.0149481	1.46844	0.000650327	1.33068	0.00247721
ebgC	P0AC73	EBGC_ECOLI	Evolved beta-galactosidase subunit beta	149	b3077	DUF386 domain-containing evolved beta-D-galactosidase subunit beta	COG2731	Beta-galactosidase, beta subunit	[]	G	Carbohydrate transport and metabolism					GO:0005829	cytosol											-2.74841	0.0312805
ecnA	P0ADB4	ECNA_ECOLI	Entericidin A	41	b4410	entericidin A lipoprotein, antidote to entericidin B	COG5510	Predicted small secreted protein	[]	S	Function unknown			GO:0009636	response to toxic substance	GO:0005886/ GO:0016020	plasma membrane/ membrane	-1.6317	0.00228891	-2.13281	9.16734e-05	-1.99508	0.000258666	-1.49397	0.0053922	-1.75933	0.00577769	-2.41656	7.81732e-05	-1.97373	0.00093153	-1.3165	0.0332137
ecnB	P0ADB7	ECNB_ECOLI	Entericidin B	48	b4411	bacteriolytic entericidin B lipoprotein	COG5510	Predicted small secreted protein	[]	S	Function unknown			GO:0009636	response to toxic substance	GO:0005886/ GO:0016020	plasma membrane/ membrane											1.33655	0.00124837	1.22341	0.00280261
ecpA	P0AAA3	ECPA_ECOLI	Common pilus major fimbrillin subunit EcpA (MatB fimbrillin)	195	b0293	common pilus major subunit										GO:0009289	pilus							1.0473	0.0135955
efeB	P31545	EFEB_ECOLI	Deferrochelatase/peroxidase EfeB (EC 1.11.1.-)	423	b1019	heme-containing peroxidase/deferrochelatase	COG2837	Periplasmic deferrochelatase/peroxidase EfeB	[]	P	Inorganic ion transport and metabolism	GO:0004601/ GO:0020037/ GO:0046872	peroxidase activity/ heme binding/ metal ion binding	GO:0006974/ GO:0033212	cellular response to DNA damage stimulus/ iron import into cell	GO:0005829/ GO:0030288/ GO:0042597	cytosol/ outer membrane-bounded periplasmic space/ periplasmic space													-1.04736	0.0335947
efeO	P0AB24	EFEO_ECOLI	Iron uptake system component EfeO	375	b1018	ferrous iron transport system protein EfeO	COG2822	Iron uptake system EfeUOB, periplasmic (or lipoprotein) component EfeO/EfeM	[]	P	Inorganic ion transport and metabolism			GO:0006979/ GO:0009411/ GO:0009636/ GO:0046677	response to oxidative stress/ response to UV/ response to toxic substance/ response to antibiotic	GO:0030288	outer membrane-bounded periplasmic space	-1.23333	0.0060472					-1.02929	0.0230727			-1.5065	0.00906732	-1.30107	0.0218722
efeU					b4490													-1.74254	0.000296464	-1.4055	0.003621	-1.45226	0.00254023	-1.78929	0.000194547
efp	P0A6N4	EFP_ECOLI	Elongation factor P (EF-P)	188	b4147	protein chain elongation factor EF-P	COG0231	Translation elongation factor P (EF-P)/translation initiation factor 5A (eIF-5A)	['Translation factors']	J	Translation, ribosomal structure and biogenesis	GO:0003746/ GO:0043022	translation elongation factor activity/ ribosome binding	GO:0006414/ GO:0072344/ GO:2001125	translational elongation/ rescue of stalled ribosome/ negative regulation of translational frameshifting	GO:0005737/ GO:0005829	cytoplasm/ cytosol					-1.04493	4.16103e-06	-1.02291	5.2039e-06
elaD	Q47013	ELAD_ECOLI	Protease ElaD (EC 3.4.22.-) (Deubiquitinase) (Deubiquitinating enzyme) (DUB) (Deubiquitinating protease)	403	b2269	protease ElaD						GO:0008234	cysteine-type peptidase activity	GO:0016579	protein deubiquitination			-3.03986	2.38386e-05	-2.02979	0.00256917	-2.27439	0.000664557	-3.28445	4.48612e-06	-1.42432	0.0478048	-1.65387	0.0171866	-1.8556	0.00722562	-1.62605	0.0226546
elbB	P0ABU5	ELBB_ECOLI	Glyoxalase ElbB (EC 4.2.1.-) (Sigma cross-reacting protein 27A) (SCRP-27A)	217	b3209	low activity glyoxalase ElbB	COG3155	Glyoxalase ElbB, DJ-1 superfamily	[]	V	Defense mechanisms	GO:0016829	lyase activity	GO:0008299/ GO:0045828	isoprenoid biosynthetic process/ positive regulation of isoprenoid metabolic process	GO:0005829	cytosol	1.66878	1.65088e-14	1.45451	3.63503e-11	1.63458	7.96239e-14	1.84885	1.25779e-17			1.01792	0.038357	1.27357	0.00768815	1.04139	0.0343837
elfC	P75857	ELFC_ECOLI	Probable outer membrane usher protein ElfC	866	b0940	putative fimbrial usher protein ElfC	COG3188	Outer membrane usher protein FimD/PapC	[]	N	Cell motility	GO:0008201/ GO:0015473	heparin binding/ fimbrial usher porin activity	GO:0009297	pilus assembly	GO:0009279/ GO:0016021	cell outer membrane/ integral component of membrane	-1.1887	0.0019496					-1.26019	0.000968069					-1.29698	0.0123048	-1.06703	0.0480524
elfD	P75856	ELFD_ECOLI	Probable fimbrial chaperone protein ElfD	233	b0939	putative fimbrial chaperone ElfD	COG3121	P pilus assembly protein, chaperone PapD	[]	W	Extracellular structures			GO:0061077/ GO:0071555	chaperone-mediated protein folding/ cell wall organization	GO:0030288	outer membrane-bounded periplasmic space	-2.78212	0.000504982			-1.68779	0.00949489	-3.16955	6.4706e-05
emrB	P0AEJ0	EMRB_ECOLI	Multidrug export protein EmrB	512	b2686	multidrug efflux pump membrane subunit EmrB	COG2814	Predicted arabinose efflux permease AraJ, MFS family	[]	G	Carbohydrate transport and metabolism	GO:0022857	transmembrane transporter activity	GO:0009636/ GO:0046677/ GO:0055085/ GO:1902600/ GO:1990961	response to toxic substance/ response to antibiotic/ transmembrane transport/ proton transmembrane transport/ xenobiotic detoxification by transmembrane export across the plasma membrane	GO:0005886/ GO:0005887	plasma membrane/ integral component of plasma membrane	1.16055	0.00223599	1.20749	0.00160392	1.00802	0.00871701
emrD	P31442	EMRD_ECOLI	Multidrug resistance protein D	394	b3673	multidrug efflux pump EmrD	COG2814	Predicted arabinose efflux permease AraJ, MFS family	[]	G	Carbohydrate transport and metabolism	GO:0042910	xenobiotic transmembrane transporter activity	GO:1990961	xenobiotic detoxification by transmembrane export across the plasma membrane	GO:0005886/ GO:0005887/ GO:0016021	plasma membrane/ integral component of plasma membrane/ integral component of membrane	-1.83562	7.45923e-06	-1.83029	9.79606e-06	-1.55945	0.000176645	-1.56478	0.000139536	-1.18011	0.0483459					-1.50772	0.00932743
emrE	P23895	EMRE_ECOLI	Multidrug transporter EmrE (Efflux-multidrug resistance protein EmrE) (Ethidium resistance protein) (Methyl viologen resistance protein C)	110	b0543	DLP12 prophage; multidrug/betaine/choline efflux transporter EmrE	COG2076	Multidrug transporter EmrE and related cation transporters	[]	V	Defense mechanisms	GO:0015199/ GO:0015220/ GO:0015297/ GO:0022857/ GO:0042802/ GO:0042910	amino-acid betaine transmembrane transporter activity/ choline transmembrane transporter activity/ antiporter activity/ transmembrane transporter activity/ identical protein binding/ xenobiotic transmembrane transporter activity	GO:0006805/ GO:0006970/ GO:0006974/ GO:0015871/ GO:0031460/ GO:0042493/ GO:0042908/ GO:0055085/ GO:1990961	xenobiotic metabolic process/ response to osmotic stress/ cellular response to DNA damage stimulus/ choline transport/ glycine betaine transport/ response to drug/ xenobiotic transport/ transmembrane transport/ xenobiotic detoxification by transmembrane export across the plasma membrane	GO:0005886/ GO:0005887/ GO:0016020/ GO:0016021	plasma membrane/ integral component of plasma membrane/ membrane/ integral component of membrane	-1.53711	2.42479e-06			-1.09542	0.000665239	-1.91222	3.18399e-09
emrK	P52599	EMRK_ECOLI	Probable multidrug resistance protein EmrK	387	b2368	tripartite efflux pump membrane fusion protein EmrK	COG1566	Multidrug resistance efflux pump EmrA	[]	V	Defense mechanisms	GO:0042910	xenobiotic transmembrane transporter activity	GO:0006974/ GO:0015721/ GO:0046677/ GO:1990961	cellular response to DNA damage stimulus/ bile acid and bile salt transport/ response to antibiotic/ xenobiotic detoxification by transmembrane export across the plasma membrane	GO:0005886/ GO:0016021	plasma membrane/ integral component of membrane													-1.16459	0.0465485
emrY	P52600	EMRY_ECOLI	Probable multidrug resistance protein EmrY	512	b2367	tripartite efflux pump membrane subunit EmrY	COG2814	Predicted arabinose efflux permease AraJ, MFS family	[]	G	Carbohydrate transport and metabolism	GO:0022857	transmembrane transporter activity	GO:0006974/ GO:0015721/ GO:0046677/ GO:0055085/ GO:1990961	cellular response to DNA damage stimulus/ bile acid and bile salt transport/ response to antibiotic/ transmembrane transport/ xenobiotic detoxification by transmembrane export across the plasma membrane	GO:0005886/ GO:0005887	plasma membrane/ integral component of plasma membrane	-2.1666	3.32422e-07	-2.47757	3.32153e-08	-2.52134	1.75299e-08	-2.21037	1.7069e-07
eno	P0A6P9	ENO_ECOLI	Enolase (EC 4.2.1.11) (2-phospho-D-glycerate hydro-lyase) (2-phosphoglycerate dehydratase)	432	b2779	enolase	COG0148	Enolase	['Glycolysis']	G	Carbohydrate transport and metabolism	GO:0000287/ GO:0004634/ GO:0042802	magnesium ion binding/ phosphopyruvate hydratase activity/ identical protein binding	GO:0006096/ GO:0032889	glycolytic process/ regulation of vacuole fusion, non-autophagic	GO:0000015/ GO:0005576/ GO:0005829/ GO:0005856/ GO:0009986/ GO:0016020	phosphopyruvate hydratase complex/ extracellular region/ cytosol/ cytoskeleton/ cell surface/ membrane	1.02701	0.000209994					1.01208	0.000255133					1.055	0.001801
entB	P0ADI4	ENTB_ECOLI	Enterobactin synthase component B (EC 6.3.2.14) (Enterobactin biosynthesis bifunctional protein EntB) (Enterochelin synthase B) [Includes: Isochorismatase (EC 3.3.2.1) (2,3-dihydro-2,3-dihydroxybenzoate synthase) (Isochorismate lyase); Aryl carrier protein (ArCP)]	285	b0595	enterobactin synthase component B	COG1535,COG3433	Isochorismate hydrolase,Acyl carrier protein/domain	[],[]	Q,I	Secondary metabolites biosynthesis, transport and catabolism,Lipid transport and metabolism	GO:0000287/ GO:0008908/ GO:0016765/ GO:0031177/ GO:0042802/ GO:0047527	magnesium ion binding/ isochorismatase activity/ transferase activity, transferring alkyl or aryl (other than methyl) groups/ phosphopantetheine binding/ identical protein binding/ 2,3-dihydroxybenzoate-serine ligase activity	GO:0009239	enterobactin biosynthetic process	GO:0005829/ GO:0005886	cytosol/ plasma membrane													-1.70325	0.0367581
entC	P0AEJ2	ENTC_ECOLI	Isochorismate synthase EntC (EC 5.4.4.2) (Isochorismate mutase)	391	b0593	isochorismate synthase EntC	COG1169	Isochorismate synthase EntC	['Menaquinone biosynthesis']	H	Coenzyme transport and metabolism	GO:0000287/ GO:0008909	magnesium ion binding/ isochorismate synthase activity	GO:0009239	enterobactin biosynthetic process															-1.74356	0.0299354
entS	P24077	ENTS_ECOLI	Enterobactin exporter EntS (Protein p43)	416	b0591	enterobactin exporter EntS						GO:0042931	enterobactin transmembrane transporter activity	GO:0006974/ GO:0042930/ GO:0046677	cellular response to DNA damage stimulus/ enterobactin transport/ response to antibiotic	GO:0005886/ GO:0005887	plasma membrane/ integral component of plasma membrane											-1.62713	0.0447334
envC	P37690	ENVC_ECOLI	Murein hydrolase activator EnvC (Septal ring factor)	419	b3613	murein hydrolase activator EnvC	COG4942	Septal ring factor EnvC, activator of murein hydrolases AmiA and AmiB	[]	D	Cell cycle control, cell division, chromosome partitioning	GO:0004222/ GO:0016787	metalloendopeptidase activity/ hydrolase activity	GO:0000920/ GO:0007049/ GO:0009273/ GO:0009314/ GO:0042493/ GO:0051345	septum digestion after cytokinesis/ cell cycle/ peptidoglycan-based cell wall biogenesis/ response to radiation/ response to drug/ positive regulation of hydrolase activity	GO:0005886/ GO:0030288/ GO:0032153/ GO:0042597	plasma membrane/ outer membrane-bounded periplasmic space/ cell division site/ periplasmic space	-1.11583	0.000141932	-1.37	3.51138e-06	-1.23837	2.92079e-05									-1.04953	0.00900031
epmA	P0A8N7	EPMA_ECOLI	Elongation factor P--(R)-beta-lysine ligase (EF-P--(R)-beta-lysine ligase) (EC 6.3.1.-) (EF-P post-translational modification enzyme A) (EF-P-lysine lysyltransferase) (GX)	325	b4155	EF-P-lysine lysyltransferase	COG2269	Elongation factor P--beta-lysine ligase (EF-P beta-lysylation pathway)	[]	J	Translation, ribosomal structure and biogenesis	GO:0000049/ GO:0004824/ GO:0005524/ GO:0016880/ GO:0052868	tRNA binding/ lysine-tRNA ligase activity/ ATP binding/ acid-ammonia (or amide) ligase activity/ protein-lysine lysyltransferase activity	GO:0006430/ GO:0071915/ GO:0072581	lysyl-tRNA aminoacylation/ protein-lysine lysylation/ protein-N6-(L-lysyl)-L-lysine modification to protein-N6-(beta-lysyl)-L-lysine	GO:0005829	cytosol	-1.42886	0.000257809	-1.6299	3.60012e-05	-1.44115	0.000271502	-1.24011	0.00160597	-1.55104	0.00860998	-1.27608	0.027873	-1.34041	0.0187529	-1.61536	0.00521804
epmB	P39280	EPMB_ECOLI	L-lysine 2,3-aminomutase (LAM) (EC 5.4.3.-) (EF-P post-translational modification enzyme B)	342	b4146	lysine 2,3-aminomutase	COG1509	L-lysine 2,3-aminomutase (EF-P beta-lysylation pathway)	[]	E	Amino acid transport and metabolism	GO:0016869/ GO:0046872/ GO:0051539	intramolecular transferase activity, transferring amino groups/ metal ion binding/ 4 iron, 4 sulfur cluster binding					-1.5593	8.74463e-07	-1.34825	2.59419e-05	-1.35415	2.3758e-05	-1.5652	7.58847e-07	-1.11258	0.0317052	-1.20963	0.0162788	-1.55367	0.00167636	-1.45661	0.00393826
epmC	P76938	EPMC_ECOLI	Elongation factor P hydroxylase (EF-P hydroxylase) (EC 1.14.-.-) (EF-P post-translational modification enzyme C)	182	b2326	EF-P-Lys34 hydroxylase	COG3101	Elongation factor P hydroxylase EpmC (EF-P beta-lysylation pathway)	[]	J	Translation, ribosomal structure and biogenesis	GO:0004497/ GO:0016709/ GO:0046872	monooxygenase activity/ oxidoreductase activity, acting on paired donors, with incorporation or reduction of molecular oxygen, NAD(P)H as one donor, and incorporation of one atom of oxygen/ metal ion binding	GO:0043687/ GO:1901260	post-translational protein modification/ peptidyl-lysine hydroxylation involved in bacterial-type EF-P lysine modification													-1.72502	0.00156323	-1.35289	0.0114047
eptB	P37661	EPTB_ECOLI	Kdo(2)-lipid A phosphoethanolamine 7''-transferase (EC 2.7.8.42) (Phosphoethanolamine transferase EptB)	563	b3546	Kdo2-lipid A phosphoethanolamine 7''-transferase	COG2194	Phosphoethanolamine transferase for periplasmic glucans OpgE, AlkP superfamily	[]	M	Cell wall/membrane/envelope biogenesis	GO:0008484/ GO:0043838	sulfuric ester hydrolase activity/ phosphatidylethanolamine:Kdo2-lipid A phosphoethanolamine transferase activity	GO:0009244/ GO:0009245	lipopolysaccharide core region biosynthetic process/ lipid A biosynthetic process	GO:0005886/ GO:0016021	plasma membrane/ integral component of membrane	-1.33975	5.28692e-05	-1.14835	0.000625785	-1.03633	0.00207802	-1.22773	0.000211891			-1.93639	0.000560051	-1.92162	0.000559355
eptC	P0CB39	EPTC_ECOLI	Phosphoethanolamine transferase EptC (EC 2.7.-.-)	577	b3955	phosphoethanolamine transferase EptC	COG2194	Phosphoethanolamine transferase for periplasmic glucans OpgE, AlkP superfamily	[]	M	Cell wall/membrane/envelope biogenesis	GO:0008484/ GO:0016776	sulfuric ester hydrolase activity/ phosphotransferase activity, phosphate group as acceptor	GO:0009244	lipopolysaccharide core region biosynthetic process	GO:0005886/ GO:0016021	plasma membrane/ integral component of membrane	-1.47066	5.24497e-07					-1.46259	5.63263e-07	-1.35329	0.001766	-1.41006	0.000833482	-1.59304	0.000142275	-1.53628	0.00032184
era	P06616	ERA_ECOLI	GTPase Era (ERA) (GTP-binding protein Era)	301	b2566	30S ribosomal subunit maturation GTPase Era	COG1159	GTPase Era, involved in 16S rRNA processing	[]	J	Translation, ribosomal structure and biogenesis	GO:0003723/ GO:0003924/ GO:0005525/ GO:0019843/ GO:0043024/ GO:0070181/ GO:0097216	RNA binding/ GTPase activity/ GTP binding/ rRNA binding/ ribosomal small subunit binding/ small ribosomal subunit rRNA binding/ guanosine tetraphosphate binding	GO:0000028/ GO:0006468/ GO:0042274/ GO:0046777	ribosomal small subunit assembly/ protein phosphorylation/ ribosomal small subunit biogenesis/ protein autophosphorylation	GO:0005737/ GO:0005829/ GO:0005886/ GO:0031234	cytoplasm/ cytosol/ plasma membrane/ extrinsic component of cytoplasmic side of plasma membrane											-1.09618	0.00246111	-1.06101	0.00303797
essD	P0A9R2	ESSD_ECOLI	Prophage lysis protein S homolog EssD (Lysis protein S homolog from lambdoid prophage DLP12)	71	b0554	DLP12 prophage; putative phage lysis protein								GO:0019835/ GO:0044659	cytolysis/ viral release from host cell by cytolysis			-2.72951	0.0122547	-2.22518	0.0311039	-2.72439	0.00707973	-3.22872	0.00263744			-3.42295	0.0406485	-4.09696	0.0143324
essQ	P77237	ESSQ_ECOLI	Prophage lysis protein S homolog EssQ (Lysis protein S homolog from lambdoid prophage Qin)	71	b1556	Qin prophage; putative prophage lysis protein EssQ								GO:0019835	cytolysis													-4.28459	0.0380667	-4.99511	0.0187201
etk	P38134	ETK_ECOLI	Tyrosine-protein kinase etk (EC 2.7.10.-)	726	b0981	protein-tyrosine kinase Etk	COG0489,COG3206	Fe-S cluster carrier ATPase, Mrp/ApbC/NBP35 family,Exopolysaccharide export protein/domain GumC/Wzc1	[],[]	D,M	Cell cycle control, cell division, chromosome partitioning,Cell wall/membrane/envelope biogenesis	GO:0004713/ GO:0004714/ GO:0005524/ GO:0042802	protein tyrosine kinase activity/ transmembrane receptor protein tyrosine kinase activity/ ATP binding/ identical protein binding	GO:0009103/ GO:0038083/ GO:0045226	lipopolysaccharide biosynthetic process/ peptidyl-tyrosine autophosphorylation/ extracellular polysaccharide biosynthetic process	GO:0005886/ GO:0016021	plasma membrane/ integral component of membrane	1.55137	3.8517e-14	1.82929	2.56486e-19	1.69328	1.01943e-16	1.41535	5.35425e-12
etp	P0ACZ2	ETP_ECOLI	Low molecular weight protein-tyrosine-phosphatase Etp (EC 3.1.3.48)	148	b0982	phosphotyrosine-protein phosphatase Etp	COG0394	Protein-tyrosine-phosphatase	[]	T	Signal transduction mechanisms	GO:0004725	protein tyrosine phosphatase activity	GO:0035335	peptidyl-tyrosine dephosphorylation															1.26234	0.023915
eutA	P76551	EUTA_ECOLI	Ethanolamine ammonia-lyase reactivase EutA	467	b2451	ethanolamine ammonia-lyase reactivase EutA	COG4819	Ethanolamine utilization protein EutA, possible chaperonin	[]	E	Amino acid transport and metabolism			GO:0030091/ GO:0046336/ GO:0051349	protein repair/ ethanolamine catabolic process/ positive regulation of lyase activity			1.31777	0.00811558	1.70965	0.000460535	1.26412	0.00903871							1.69355	0.00205007	1.63165	0.0038419
eutB	P0AEJ6	EUTB_ECOLI	Ethanolamine ammonia-lyase large subunit (EAL large subunit) (EC 4.3.1.7) (Ethanolamine ammonia-lyase alpha subunit) (Ethanolamine ammonia-lyase heavy chain) (Ethanolamine deaminase large subunit)	453	b2441	ethanolamine ammonia-lyase subunit alpha	COG4303	Ethanolamine ammonia-lyase, large subunit	[]	E	Amino acid transport and metabolism	GO:0008851/ GO:0031419	ethanolamine ammonia-lyase activity/ cobalamin binding	GO:0006520/ GO:0046336	cellular amino acid metabolic process/ ethanolamine catabolic process	GO:0005829/ GO:0009350	cytosol/ ethanolamine ammonia-lyase complex	1.98517	2.37863e-36	1.81108	5.44469e-30	1.83731	8.72387e-31	2.01141	2.17674e-37	1.12396	0.0026495	1.38211	0.00013346	1.45968	5.14886e-05	1.20153	0.00105716
eutC	P19636	EUTC_ECOLI	Ethanolamine ammonia-lyase small subunit (EAL small subunit) (EC 4.3.1.7) (Ethanolamine ammonia-lyase beta subunit) (Ethanolamine ammonia-lyase light chain) (Ethanolamine deaminase small subunit)	295	b2440	ethanolamine ammonia-lyase subunit beta	COG4302	Ethanolamine ammonia-lyase, small subunit	[]	E	Amino acid transport and metabolism	GO:0008851/ GO:0031419	ethanolamine ammonia-lyase activity/ cobalamin binding	GO:0006520/ GO:0046336	cellular amino acid metabolic process/ ethanolamine catabolic process	GO:0009350	ethanolamine ammonia-lyase complex	1.48174	4.02757e-09	1.48875	3.88016e-09	1.46394	7.21681e-09	1.45692	6.84463e-09			1.30446	0.000211747	1.24489	0.000390078
eutD	P77218	EUTD_ECOLI	Phosphate acetyltransferase EutD (EC 2.3.1.8) (Ethanolamine utilization protein EutD)	338	b2458	phosphate acetyltransferase EutD	COG0280	Phosphotransacetylase (includes Pta, EutD and phosphobutyryltransferase)	[]	C	Energy production and conversion	GO:0008959	phosphate acetyltransferase activity	GO:0009408/ GO:0046336	response to heat/ ethanolamine catabolic process	GO:0005737	cytoplasm	1.64532	0.000434095	1.45853	0.0023219	1.74815	0.000286378	1.93495	4.14532e-05					1.21553	0.0216794	1.1286	0.0388274
eutE	P77445	EUTE_ECOLI	Acetaldehyde dehydrogenase (acetylating) EutE (EC 1.2.1.10) (Ethanolamine utilization protein EutE)	467	b2455	acetaldehyde dehydrogenase (acetylating) EutE	COG1012	Acyl-CoA reductase or other NAD-dependent aldehyde dehydrogenase	['Proline degradation']	I	Lipid transport and metabolism	GO:0004029/ GO:0008774	aldehyde dehydrogenase (NAD+) activity/ acetaldehyde dehydrogenase (acetylating) activity	GO:0046336	ethanolamine catabolic process			1.45069	0.0191669	1.72963	0.00433015	1.70606	0.00463052	1.42712	0.0203743					1.92272	0.0336082
eutG	P76553	EUTG_ECOLI	Probable alcohol dehydrogenase EutG (EC 1.1.1.1) (Ethanolamine utilization protein EutG)	395	b2453	putative alcohol dehydrogenase EutG	COG1454	Alcohol dehydrogenase, class IV	[]	C	Energy production and conversion	GO:0004022/ GO:0016616/ GO:0046872	alcohol dehydrogenase (NAD+) activity/ oxidoreductase activity, acting on the CH-OH group of donors, NAD or NADP as acceptor/ metal ion binding	GO:0046336	ethanolamine catabolic process	GO:0005829	cytosol	2.49126	2.45036e-06	2.9631	1.179e-08	2.6988	1.15084e-07	2.22696	1.61838e-05					1.91666	0.00463839	1.66662	0.0154539
eutH	P76552	EUTH_ECOLI	Probable ethanolamine permease EutH (Ethanolamine utilization protein EutH)	408	b2452	putative ethanolamine permease EutH	COG3192	Ethanolamine transporter EutH, required for ethanolamine utilization at low pH	[]	E	Amino acid transport and metabolism	GO:0034228	ethanolamine transmembrane transporter activity	GO:0046336	ethanolamine catabolic process	GO:0005886/ GO:0016021	plasma membrane/ integral component of membrane	1.8403	2.47656e-07	1.73285	1.56321e-06	1.73062	1.58182e-06	1.83808	2.32927e-07			1.58197	0.0166629	1.80698	0.00497159	1.51326	0.021647
eutJ	P77277	EUTJ_ECOLI	Ethanolamine utilization protein EutJ	278	b2454	putative ethanolamine utilization chaperonin EutJ	COG4820	Ethanolamine utilization protein EutJ, possible chaperonin	[]	E	Amino acid transport and metabolism			GO:0046336	ethanolamine catabolic process			2.46899	0.00139413			1.98673	0.0232345	3.04059	0.000164079
eutK	P76540	EUTK_ECOLI	Bacterial microcompartment shell protein EutK (Ethanolamine utilization protein EutK)	166	b2438	putative structural protein, ethanolamine utilization microcompartment	COG4577	Carboxysome shell and ethanolamine utilization microcompartment protein CcmL/EutN	[]	C	Energy production and conversion	GO:0005198	structural molecule activity	GO:0010165/ GO:0046336	response to X-ray/ ethanolamine catabolic process	GO:0031471	ethanolamine degradation polyhedral organelle	1.51998	1.25187e-05	1.49464	2.15317e-05	1.57668	7.37007e-06	1.60203	4.0259e-06					1.00958	0.00507732
eutL	P76541	EUTL_ECOLI	Bacterial microcompartment shell protein EutL (BMC-T) (Ethanolamine utilization protein EutL)	219	b2439	putative structural protein, ethanolamine utilization microcompartment	COG4816	Ethanolamine utilization protein EutL, microcompartment shell protein	[]	E	Amino acid transport and metabolism	GO:0005198/ GO:0008270/ GO:0042802	structural molecule activity/ zinc ion binding/ identical protein binding	GO:0046336	ethanolamine catabolic process	GO:0031471	ethanolamine degradation polyhedral organelle	1.45293	3.90168e-06	1.30947	4.13179e-05	1.44866	5.7185e-06	1.59213	4.06253e-07			1.18481	0.00181946	1.31809	0.000427068	1.03584	0.00662845
eutM	P0ABF4	EUTM_ECOLI	Bacterial microcompartment shell protein EutM (Bacterial microcompartment protein homohexamer) (BMC-H) (Ethanolamine utilization protein EutM)	97	b2457	putative ethanolamine catabolic microcompartment shell protein EutM	COG4577	Carboxysome shell and ethanolamine utilization microcompartment protein CcmL/EutN	[]	C	Energy production and conversion	GO:0005198/ GO:0042802	structural molecule activity/ identical protein binding	GO:0034214/ GO:0046336	protein hexamerization/ ethanolamine catabolic process	GO:0031471	ethanolamine degradation polyhedral organelle	1.83679	1.16072e-05	1.34087	0.00214853	1.61226	0.000240593	2.10817	6.16961e-07	1.41269	0.0180781	1.33831	0.0197907
eutN	P0AEJ8	EUTN_ECOLI	Bacterial microcompartment vertex protein EutN (Ethanolamine catabolic microcompartment shell protein EutN) (Ethanolamine utilization protein EutN)	95	b2456	putative ethanolamine catabolic microcompartment shell protein EutN	COG4576	Carboxysome shell and ethanolamine utilization microcompartment protein CcmK/EutM	[]	C	Energy production and conversion	GO:0042802	identical protein binding	GO:0006974/ GO:0034214/ GO:0046336	cellular response to DNA damage stimulus/ protein hexamerization/ ethanolamine catabolic process			2.14244	0.00367071	1.7796	0.0215786			1.68298	0.0164147			2.24978	0.0182253
eutR	P36547	EUTR_ECOLI	HTH-type DNA-binding transcriptional activator EutR (Ethanolamine operon regulatory protein)	350	b2437	putative AraC-type transcriptional regulator EutR	COG2207	AraC-type DNA-binding domain and AraC-containing proteins	[]	K	Transcription	GO:0003700/ GO:0043565	DNA-binding transcription factor activity/ sequence-specific DNA binding	GO:0046336	ethanolamine catabolic process			1.63211	1.27594e-17	1.55132	8.12111e-16	1.43576	7.82964e-14	1.51654	1.4919e-15	1.08105	0.00353787	1.19365	0.000930328	1.1351	0.00149585	1.0225	0.00512542
eutT	P65643	EUTT_ECOLI	EutT adenosyltransferase (ATP:co(I)rrinoid adenosyltransferase) (ACAT) (Cob(II)alamin adenosyltransferase EutT) (Ethanolamine utilization cobalamin adenosyltransferase) (Ethanolamine utilization corrinoid adenosyltransferase)	267	b2459	putative ethanolamine utilization cobalamin adenosyltransferase	COG4812	Ethanolamine utilization protein EutT, cobalamin adenosyltransferase	[]	E	Amino acid transport and metabolism	GO:0005524/ GO:0008817/ GO:0046872	ATP binding/ cob(I)yrinic acid a,c-diamide adenosyltransferase activity/ metal ion binding	GO:0009236/ GO:0046336	cobalamin biosynthetic process/ ethanolamine catabolic process			1.57676	0.0116582					1.7768	0.00461756
evgA	P0ACZ4	EVGA_ECOLI	DNA-binding transcriptional activator EvgA	204	b2369	DNA-binding transcriptional activator EvgA	COG2197	DNA-binding response regulator, NarL/FixJ family, contains REC and HTH domains	[]	K	Transcription	GO:0043565	sequence-specific DNA binding	GO:0000160/ GO:0006355	phosphorelay signal transduction system/ regulation of transcription, DNA-templated	GO:0005829	cytosol	-1.84388	4.8979e-06	-1.71968	2.56686e-05	-2.1136	1.82663e-07	-2.23779	2.45151e-08	-1.25061	0.0339016	-1.83565	0.00120789	-2.11683	0.000158211	-1.53179	0.00761154
evgS	P30855	EVGS_ECOLI	Sensor protein EvgS (EC 2.7.13.3)	1197	b2370	sensor histidine kinase EvgS	COG0642,COG0784,COG0834,COG0834,COG2198	Signal transduction histidine kinase,CheY-like REC (receiver) domain, includes chemotaxis protein CheY and sporulation regulator Spo0F,ABC-type amino acid transport/signal transduction system, periplasmic component/domain,ABC-type amino acid transport/signal transduction system, periplasmic component/domain,HPt (histidine-containing phosphotransfer) domain	[],[],[],[],[]	T,T,T,T,T	Signal transduction mechanisms,Signal transduction mechanisms,Signal transduction mechanisms,Signal transduction mechanisms,Signal transduction mechanisms	GO:0000155/ GO:0005524	phosphorelay sensor kinase activity/ ATP binding	GO:0000160/ GO:0010447/ GO:0046777	phosphorelay signal transduction system/ response to acidic pH/ protein autophosphorylation	GO:0005886/ GO:0016021	plasma membrane/ integral component of membrane	-2.74475	8.43735e-06	-1.98774	0.0015558	-2.25878	0.000299034	-3.01579	9.1701e-07	-2.09264	0.00627431	-3.63327	6.70758e-07	-3.6116	8.77279e-07	-2.07098	0.00587376
exbB	P0ABU7	EXBB_ECOLI	Biopolymer transport protein ExbB	244	b3006	Ton complex subunit ExbB	COG0811	Biopolymer transport protein ExbB/TolQ	[]	U	Intracellular trafficking, secretion, and vesicular transport	GO:0022857/ GO:0031992/ GO:0042802	transmembrane transporter activity/ energy transducer activity/ identical protein binding	GO:0017038/ GO:0043213/ GO:0050821	protein import/ bacteriocin transport/ protein stabilization	GO:0005886/ GO:0005887/ GO:0098797	plasma membrane/ integral component of plasma membrane/ plasma membrane protein complex											-1.57715	0.00688398	-1.62733	0.0046991
exbD	P0ABV2	EXBD_ECOLI	Biopolymer transport protein ExbD	141	b3005	Ton complex subunit ExbD	COG0848	Biopolymer transport protein ExbD	[]	U	Intracellular trafficking, secretion, and vesicular transport	GO:0022857/ GO:0031992/ GO:0042802	transmembrane transporter activity/ energy transducer activity/ identical protein binding	GO:0015031/ GO:0043213/ GO:0050821	protein transport/ bacteriocin transport/ protein stabilization	GO:0005886/ GO:0005887/ GO:0098797	plasma membrane/ integral component of plasma membrane/ plasma membrane protein complex	-1.10957	0.000268006	-1.10834	0.000318892	-1.15287	0.000174849	-1.1541	0.000144265			-1.93335	0.000433602	-1.78599	0.00102847
exoX	P0AEK0	EXOX_ECOLI	Exodeoxyribonuclease 10 (EC 3.1.11.-) (Exodeoxyribonuclease X) (Exo X) (Exonuclease X)	220	b1844	exonuclease X	COG0847	DNA polymerase III, epsilon subunit or related 3'-5' exonuclease	[]	L	Replication, recombination and repair	GO:0003676/ GO:0008408	nucleic acid binding/ 3'-5' exonuclease activity	GO:0006298/ GO:0045004	mismatch repair/ DNA replication proofreading	GO:0005829	cytosol	-1.23038	2.82252e-08	-1.0505	2.39331e-06			-1.06679	1.54478e-06
exuR	P0ACL2	EXUR_ECOLI	Exu regulon transcriptional regulator	258	b3094	DNA-binding transcriptional repressor ExuR	COG2186	DNA-binding transcriptional regulator, FadR family	[]	K	Transcription	GO:0003677/ GO:0003700	DNA binding/ DNA-binding transcription factor activity	GO:0045892	negative regulation of transcription, DNA-templated			1.44807	6.64041e-05	1.5618	2.00241e-05	1.25065	0.000685381	1.13691	0.00187874	1.07732	0.000803305	1.00004	0.00155529	1.02035	0.00107832	1.09762	0.000565028
exuT	P0AA78	EXUT_ECOLI	Hexuronate transporter	432	b3093	hexuronate transporter	COG2271	Sugar phosphate permease	[]	G	Carbohydrate transport and metabolism	GO:0015134	hexuronate transmembrane transporter activity	GO:0015736	hexuronate transmembrane transport	GO:0005886/ GO:0016021	plasma membrane/ integral component of membrane	1.10339	0.00660508	1.52154	0.000169624	1.65627	3.98092e-05	1.23812	0.0021394
eyeA					b4690																			1.14244	4.55947e-05
fabA	P0A6Q3	FABA_ECOLI	3-hydroxydecanoyl-[acyl-carrier-protein] dehydratase (EC 4.2.1.59) (3-hydroxyacyl-[acyl-carrier-protein] dehydratase FabA) (Beta-hydroxydecanoyl thioester dehydrase) (Trans-2-decenoyl-[acyl-carrier-protein] isomerase) (EC 5.3.3.14)	172	b0954	beta-hydroxyacyl-acyl carrier protein dehydratase/isomerase	COG0764	3-hydroxymyristoyl/3-hydroxydecanoyl-(acyl carrier protein) dehydratase	['Fatty acids biosynthesis']	I	Lipid transport and metabolism	GO:0004317/ GO:0008659/ GO:0008693/ GO:0034017/ GO:0047451	3-hydroxypalmitoyl-[acyl-carrier-protein] dehydratase activity/ (3R)-hydroxymyristoyl-[acyl-carrier-protein] dehydratase activity/ 3-hydroxydecanoyl-[acyl-carrier-protein] dehydratase activity/ trans-2-decenoyl-acyl-carrier-protein isomerase activity/ 3-hydroxyoctanoyl-[acyl-carrier-protein] dehydratase activity	GO:0006633/ GO:0008610	fatty acid biosynthetic process/ lipid biosynthetic process	GO:0005829	cytosol									-1.43012	1.4897e-08	-1.40137	3.00132e-08	-1.37531	4.39693e-08	-1.40406	2.61887e-08
fabF	P0AAI5	FABF_ECOLI	3-oxoacyl-[acyl-carrier-protein] synthase 2 (EC 2.3.1.179) (3-oxoacyl-[acyl-carrier-protein] synthase II) (Beta-ketoacyl-ACP synthase II) (KAS II)	413	b1095	3-oxoacyl-[acyl carrier protein] synthase 2	COG0304	3-oxoacyl-(acyl-carrier-protein) synthase	['Fatty acids biosynthesis']	I	Lipid transport and metabolism	GO:0004315/ GO:0033817	3-oxoacyl-[acyl-carrier-protein] synthase activity/ beta-ketoacyl-acyl-carrier-protein synthase II activity	GO:0006633	fatty acid biosynthetic process	GO:0005829	cytosol	-1.25379	2.73402e-07	-1.42424	5.31277e-09	-1.30665	9.89153e-08	-1.1362	3.15221e-06	-1.27516	0.000129914	-1.36242	3.05415e-05	-1.33481	4.20508e-05	-1.24756	0.000166063
fadA	P21151	FADA_ECOLI	3-ketoacyl-CoA thiolase FadA (EC 2.3.1.16) (Acetyl-CoA acyltransferase) (Beta-ketothiolase) (Fatty acid oxidation complex subunit beta)	387	b3845	3-ketoacyl-CoA thiolase	COG0183	Acetyl-CoA acetyltransferase	['Fatty acids biosynthesis']	I	Lipid transport and metabolism	GO:0003988	acetyl-CoA C-acyltransferase activity	GO:0006635/ GO:0010124	fatty acid beta-oxidation/ phenylacetate catabolic process	GO:0005737	cytoplasm													1.00843	0.0318097	1.02943	0.0326697
fadI	P76503	FADI_ECOLI	3-ketoacyl-CoA thiolase FadI (EC 2.3.1.16) (ACSs) (Acetyl-CoA acyltransferase) (Acyl-CoA ligase) (Beta-ketothiolase) (Fatty acid oxidation complex subunit beta)	436	b2342	3-ketoacyl-CoA thiolase FadI	COG0183	Acetyl-CoA acetyltransferase	['Fatty acids biosynthesis']	I	Lipid transport and metabolism	GO:0003857/ GO:0003985/ GO:0003988/ GO:0004300	3-hydroxyacyl-CoA dehydrogenase activity/ acetyl-CoA C-acetyltransferase activity/ acetyl-CoA C-acyltransferase activity/ enoyl-CoA hydratase activity	GO:0006635/ GO:0033542	fatty acid beta-oxidation/ fatty acid beta-oxidation, unsaturated, even number	GO:0005737/ GO:0005829	cytoplasm/ cytosol	-1.13283	0.00931145	-1.75881	5.27662e-05	-1.6806	0.000114129	-1.05461	0.0157926					-1.45641	0.0198587
fadL	P10384	FADL_ECOLI	Long-chain fatty acid transport protein (Outer membrane FadL protein) (Outer membrane flp protein)	446	b2344	long-chain fatty acid outer membrane channel/bacteriophage T2 receptor	COG2067	Long-chain fatty acid transport protein	[]	I	Lipid transport and metabolism	GO:0015483/ GO:0022834	long-chain fatty acid transporting porin activity/ ligand-gated channel activity			GO:0009279/ GO:0016021	cell outer membrane/ integral component of membrane	-2.47314	8.90319e-07	-2.04007	6.21023e-05	-1.47629	0.0041202	-1.90937	0.000157225	-2.03875	0.00483879	-1.5637	0.0282066	-1.98206	0.0044619	-2.45711	0.000533594
fadR	P0A8V6	FADR_ECOLI	Fatty acid metabolism regulator protein	239	b1187	DNA-binding transcriptional dual regulator FadR	COG2186	DNA-binding transcriptional regulator, FadR family	[]	K	Transcription	GO:0000062/ GO:0003677/ GO:0003700	fatty-acyl-CoA binding/ DNA binding/ DNA-binding transcription factor activity	GO:0019217/ GO:0019395/ GO:0045723/ GO:0045892/ GO:0045893	regulation of fatty acid metabolic process/ fatty acid oxidation/ positive regulation of fatty acid biosynthetic process/ negative regulation of transcription, DNA-templated/ positive regulation of transcription, DNA-templated	GO:0005829	cytosol	-1.3989	8.05509e-08	-1.27731	1.15343e-06	-1.43261	4.08931e-08	-1.5542	1.9069e-09	-1.09362	0.00706905	-1.34665	0.000607568	-1.41692	0.000276352	-1.16389	0.00356806
fau					b2912		COG0212	5-formyltetrahydrofolate cyclo-ligase	[]	H	Coenzyme transport and metabolism									-1.07764	0.000430688	-1.21406	6.7035e-05					-1.05776	0.0444321	-1.1535	0.0249707
fbaB	P0A991	ALF1_ECOLI	Fructose-bisphosphate aldolase class 1 (EC 4.1.2.13) (Fructose-bisphosphate aldolase class I) (FBP aldolase)	350	b2097	fructose-bisphosphate aldolase class I	COG1830	Fructose-bisphosphate aldolase class Ia, DhnA family	['Glycolysis']	G	Carbohydrate transport and metabolism	GO:0004332/ GO:0042802	fructose-bisphosphate aldolase activity/ identical protein binding	GO:0006096	glycolytic process	GO:0005829/ GO:0016020	cytosol/ membrane			1.08539	0.000216152	1.39848	1.56576e-06	1.18468	4.16075e-05	1.26038	0.0441012	1.5789	0.0088804	1.56061	0.00848067	1.24209	0.0435289
fdhE	P13024	FDHE_ECOLI	Protein FdhE	309	b3891	formate dehydrogenase formation protein	COG3058	Formate dehydrogenase maturation protein FdhE	[]	O	Posttranslational modification, protein turnover, chaperones	GO:0008199	ferric iron binding	GO:0051604	protein maturation	GO:0005737/ GO:0005829	cytoplasm/ cytosol											-1.48092	0.00227562	-1.3315	0.00550264
fdhF	P07658	FDHF_ECOLI	Formate dehydrogenase H (EC 1.17.98.4) (Formate dehydrogenase-H subunit alpha) (FDH-H) (Formate-hydrogen-lyase-linked, selenocysteine-containing polypeptide)	715	b4079	formate dehydrogenase H	COG3383	Predicted molibdopterin-dependent oxidoreductase YjgC	[]	R	General function prediction only	GO:0008863/ GO:0030151/ GO:0043546/ GO:0051539	formate dehydrogenase (NAD+) activity/ molybdenum ion binding/ molybdopterin cofactor binding/ 4 iron, 4 sulfur cluster binding	GO:0015944/ GO:0019628/ GO:0045333	formate oxidation/ urate catabolic process/ cellular respiration	GO:0005829/ GO:0045272	cytosol/ plasma membrane respiratory chain complex I	1.7998	1.4851e-05	1.98196	2.20161e-06	1.83418	1.24187e-05	1.65202	7.11795e-05	1.10354	0.0151703	1.12394	0.0113821	1.25689	0.00390114	1.23648	0.00542601
fdnH	P0AAJ3	FDNH_ECOLI	Formate dehydrogenase, nitrate-inducible, iron-sulfur subunit (Anaerobic formate dehydrogenase iron-sulfur subunit) (Formate dehydrogenase-N subunit beta) (FDH-N subunit beta)	294	b1475	formate dehydrogenase N subunit beta	COG0437	Fe-S-cluster-containing dehydrogenase component (DMSO reductase)	[]	C	Energy production and conversion	GO:0009055/ GO:0036397/ GO:0046872/ GO:0051539	electron transfer activity/ formate dehydrogenase (quinone) activity/ metal ion binding/ 4 iron, 4 sulfur cluster binding	GO:0009061/ GO:0015944	anaerobic respiration/ formate oxidation	GO:0009326/ GO:0016020/ GO:0071575	formate dehydrogenase complex/ membrane/ integral component of external side of plasma membrane							1.03279	0.0294555
fdnI	P0AEK7	FDNI_ECOLI	Formate dehydrogenase, nitrate-inducible, cytochrome b556(Fdn) subunit (Anaerobic formate dehydrogenase cytochrome b556 subunit) (Formate dehydrogenase-N subunit gamma) (FDH-N subunit gamma)	217	b1476	formate dehydrogenase N subunit gamma	COG2864	Cytochrome b subunit of formate dehydrogenase	[]	C	Energy production and conversion	GO:0008863/ GO:0009055/ GO:0020037/ GO:0036397/ GO:0046872	formate dehydrogenase (NAD+) activity/ electron transfer activity/ heme binding/ formate dehydrogenase (quinone) activity/ metal ion binding	GO:0009061/ GO:0015944/ GO:0022904	anaerobic respiration/ formate oxidation/ respiratory electron transport chain	GO:0005886/ GO:0005887/ GO:0009326/ GO:0016021	plasma membrane/ integral component of plasma membrane/ formate dehydrogenase complex/ integral component of membrane	1.37091	0.00152502	1.25175	0.00445527	1.3441	0.0021866	1.46327	0.000696596			1.0122	0.0187545	1.09822	0.00891714
fdoG	P32176	FDOG_ECOLI	Formate dehydrogenase-O major subunit (EC 1.17.1.9) (Aerobic formate dehydrogenase major subunit) (FDH-Z subunit alpha) (Formate dehydrogenase-O subunit alpha)	1016	b3894	formate dehydrogenase O subunit alpha	COG0243	Anaerobic selenocysteine-containing dehydrogenase	[]	C	Energy production and conversion	GO:0008863/ GO:0009055/ GO:0030151/ GO:0036397/ GO:0043546/ GO:0047111/ GO:0051539	formate dehydrogenase (NAD+) activity/ electron transfer activity/ molybdenum ion binding/ formate dehydrogenase (quinone) activity/ molybdopterin cofactor binding/ formate dehydrogenase (cytochrome-c-553) activity/ 4 iron, 4 sulfur cluster binding	GO:0006974/ GO:0009061/ GO:0015944/ GO:0045333	cellular response to DNA damage stimulus/ anaerobic respiration/ formate oxidation/ cellular respiration	GO:0005829/ GO:0009326/ GO:0016020/ GO:0042597	cytosol/ formate dehydrogenase complex/ membrane/ periplasmic space							1.31124	0.0211141
fdoH	P0AAJ5	FDOH_ECOLI	Formate dehydrogenase-O iron-sulfur subunit (Aerobic formate dehydrogenase iron-sulfur subunit) (FDH-Z subunit beta) (Formate dehydrogenase-O subunit beta)	300	b3893	formate dehydrogenase O subunit beta	COG0437	Fe-S-cluster-containing dehydrogenase component (DMSO reductase)	[]	C	Energy production and conversion	GO:0036397/ GO:0046872/ GO:0051539	formate dehydrogenase (quinone) activity/ metal ion binding/ 4 iron, 4 sulfur cluster binding	GO:0015944/ GO:0045333	formate oxidation/ cellular respiration	GO:0009326/ GO:0016020/ GO:0016021/ GO:0031235	formate dehydrogenase complex/ membrane/ integral component of membrane/ intrinsic component of the cytoplasmic side of the plasma membrane	1.12695	0.0457582					1.42355	0.0103528
fdoI	P0AEL0	FDOI_ECOLI	Formate dehydrogenase, cytochrome b556(fdo) subunit (Aerobic formate dehydrogenase cytochrome b556 subunit) (FDH-Z subunit gamma) (Formate dehydrogenase-O subunit gamma)	211	b3892	formate dehydrogenase O subunit gamma	COG2864	Cytochrome b subunit of formate dehydrogenase	[]	C	Energy production and conversion	GO:0008863/ GO:0009055/ GO:0036397/ GO:0046872	formate dehydrogenase (NAD+) activity/ electron transfer activity/ formate dehydrogenase (quinone) activity/ metal ion binding	GO:0006974/ GO:0009061/ GO:0015944/ GO:0022904/ GO:0045333	cellular response to DNA damage stimulus/ anaerobic respiration/ formate oxidation/ respiratory electron transport chain/ cellular respiration	GO:0005886/ GO:0005887/ GO:0009326/ GO:0016021	plasma membrane/ integral component of plasma membrane/ formate dehydrogenase complex/ integral component of membrane							1.03557	0.0224886
fdx	P0A9R4	FER_ECOLI	2Fe-2S ferredoxin	111	b2525	reduced ferredoxin	COG0633	Ferredoxin	[]	C	Energy production and conversion	GO:0009055/ GO:0046872/ GO:0051537	electron transfer activity/ metal ion binding/ 2 iron, 2 sulfur cluster binding	GO:0016226	iron-sulfur cluster assembly	GO:0005829	cytosol	-1.09918	3.36234e-06					-1.03051	1.29125e-05			-2.23017	0.00018753	-1.91798	0.00121777
fecA	P13036	FECA_ECOLI	Fe(3+) dicitrate transport protein FecA (Iron(III) dicitrate transport protein FecA)	774	b4291	ferric citrate outer membrane transporter	COG4772	Outer membrane receptor for Fe3+-dicitrate	[]	P	Inorganic ion transport and metabolism	GO:0015091/ GO:0015344/ GO:0038023	ferric iron transmembrane transporter activity/ siderophore uptake transmembrane transporter activity/ signaling receptor activity	GO:0006826/ GO:0055072	iron ion transport/ iron ion homeostasis	GO:0009279/ GO:0016021	cell outer membrane/ integral component of membrane													-1.48975	0.00493449
fecB	P15028	FECB_ECOLI	Fe(3+) dicitrate-binding periplasmic protein (Iron(III) dicitrate-binding periplasmic protein)	300	b4290	ferric citrate ABC transporter periplasmic binding protein	COG4594	ABC-type Fe3+-citrate transport system, periplasmic component	[]	P	Inorganic ion transport and metabolism			GO:0010039/ GO:0033214/ GO:0055072	response to iron ion/ siderophore-dependent iron import into cell/ iron ion homeostasis	GO:0030288	outer membrane-bounded periplasmic space	-1.10178	0.000662818
fecC	P15030	FECC_ECOLI	Fe(3+) dicitrate transport system permease protein FecC (Iron(III) dicitrate transport system permease protein FecC)	332	b4289	ferric citrate ABC transporter membrane subunit FecC	COG0609	ABC-type Fe3+-siderophore transport system, permease component	[]	P	Inorganic ion transport and metabolism	GO:0015603/ GO:0022857	iron chelate transmembrane transporter activity/ transmembrane transporter activity	GO:0033214	siderophore-dependent iron import into cell	GO:0005886/ GO:0005887	plasma membrane/ integral component of plasma membrane											-2.42856	0.0101143	-2.00672	0.0267294
fecE	P15031	FECE_ECOLI	Fe(3+) dicitrate transport ATP-binding protein FecE (Iron(III) dicitrate transport ATP-binding protein FecE)	255	b4287	ferric citrate ABC transporter ATP binding subunit	COG1120	ABC-type cobalamin/Fe3+-siderophores transport system, ATPase component	[]	H	Coenzyme transport and metabolism	GO:0005524/ GO:0042626	ATP binding/ ATPase-coupled transmembrane transporter activity	GO:0006811/ GO:0055072	ion transport/ iron ion homeostasis	GO:0005886	plasma membrane											-1.57831	0.0182253	-1.69992	0.0096201
fecI	P23484	FECI_ECOLI	Probable RNA polymerase sigma factor FecI	173	b4293	RNA polymerase sigma factor FecI	COG1595	DNA-directed RNA polymerase specialized sigma subunit, sigma24 family	['RNA polymerase']	K	Transcription	GO:0003677/ GO:0016987	DNA binding/ sigma factor activity	GO:0006352/ GO:0006811/ GO:0055072	DNA-templated transcription, initiation/ ion transport/ iron ion homeostasis					-1.25341	0.0023634	-1.51631	0.000200553	-1.21154	0.00238786			-1.56037	0.0341059	-2.69157	0.000404602	-1.62528	0.0413131
fecR	P23485	FECR_ECOLI	Protein FecR	317	b4292	ferric citrate regulator FecR	COG3712	Periplasmic ferric-dicitrate binding protein FecR, regulates iron transport	[]	T	Signal transduction mechanisms	GO:0016989	sigma factor antagonist activity	GO:0006811/ GO:0050896/ GO:0055072	ion transport/ response to stimulus/ iron ion homeostasis	GO:0042597	periplasmic space	-1.37754	0.0024768	-1.40595	0.00219105	-1.27336	0.00566358	-1.24495	0.00651772			-2.05507	0.0152321	-1.8832	0.0231216
feoA	P0AEL3	FEOA_ECOLI	Fe(2+) transport protein A (Ferrous iron transport protein A)	75	b3408	ferrous iron transport protein A	COG1918	Fe2+ transport protein FeoA	[]	P	Inorganic ion transport and metabolism	GO:0046914	transition metal ion binding	GO:0006811/ GO:0006974/ GO:0055072	ion transport/ cellular response to DNA damage stimulus/ iron ion homeostasis	GO:0005737	cytoplasm									-1.27415	0.00316822	-1.63957	8.26722e-05	-1.67909	5.28967e-05	-1.31367	0.00196664
feoB	P33650	FEOB_ECOLI	Fe(2+) transporter FeoB (Ferrous iron transport protein B)	773	b3409	Fe(2(+)) transporter FeoB	COG0370	Fe2+ transporter FeoB	[]	P	Inorganic ion transport and metabolism	GO:0005525/ GO:0015093/ GO:0042802	GTP binding/ ferrous iron transmembrane transporter activity/ identical protein binding	GO:0006974/ GO:0055072/ GO:0098711	cellular response to DNA damage stimulus/ iron ion homeostasis/ iron ion import across plasma membrane	GO:0005886/ GO:0005887	plasma membrane/ integral component of plasma membrane													-1.02016	8.95255e-05
fepA	P05825	FEPA_ECOLI	Ferrienterobactin receptor (Enterobactin outer-membrane receptor)	746	b0584	ferric enterobactin outer membrane transporter	COG4771	Outer membrane receptor for ferrienterochelin and colicins	[]	P	Inorganic ion transport and metabolism	GO:0015344/ GO:0015620/ GO:0019904/ GO:0022834/ GO:0038023/ GO:0042912/ GO:0042931	siderophore uptake transmembrane transporter activity/ ferric-enterobactin transmembrane transporter activity/ protein domain specific binding/ ligand-gated channel activity/ signaling receptor activity/ colicin transmembrane transporter activity/ enterobactin transmembrane transporter activity	GO:0015685/ GO:0033214/ GO:0042914/ GO:0042930/ GO:0044718	ferric-enterobactin import into cell/ siderophore-dependent iron import into cell/ colicin transport/ enterobactin transport/ siderophore transmembrane transport	GO:0009279/ GO:0030313/ GO:0031230/ GO:0045203	cell outer membrane/ cell envelope/ intrinsic component of cell outer membrane/ integral component of cell outer membrane	1.2189	9.73117e-05	1.27071	5.58256e-05	1.21948	0.000110617	1.16766	0.000184664
fepC	P23878	FEPC_ECOLI	Ferric enterobactin transport ATP-binding protein FepC	271	b0588	ferric enterobactin ABC transporter ATP binding subunit	COG1120	ABC-type cobalamin/Fe3+-siderophores transport system, ATPase component	[]	H	Coenzyme transport and metabolism	GO:0005524/ GO:0015620/ GO:0042626	ATP binding/ ferric-enterobactin transmembrane transporter activity/ ATPase-coupled transmembrane transporter activity	GO:0015685	ferric-enterobactin import into cell	GO:0005886	plasma membrane	-1.53465	0.0236539					-1.39835	0.0397415
fepD	P23876	FEPD_ECOLI	Ferric enterobactin transport system permease protein FepD	334	b0590	ferric enterobactin ABC transporter membrane subunit FebD	COG0609	ABC-type Fe3+-siderophore transport system, permease component	[]	P	Inorganic ion transport and metabolism	GO:0015620/ GO:0022857	ferric-enterobactin transmembrane transporter activity/ transmembrane transporter activity	GO:0015685/ GO:0033214	ferric-enterobactin import into cell/ siderophore-dependent iron import into cell	GO:0005886/ GO:0005887	plasma membrane/ integral component of plasma membrane													-2.69472	0.0222382
fepE	P26266	FEPE_ECOLI	Ferric enterobactin transport protein FepE	377	b0587	polysaccharide co-polymerase family protein FepE	COG3765	LPS O-antigen chain length determinant protein, WzzB/FepE family	[]	M	Cell wall/membrane/envelope biogenesis	GO:0004713/ GO:0015620	protein tyrosine kinase activity/ ferric-enterobactin transmembrane transporter activity	GO:0009103/ GO:0015685	lipopolysaccharide biosynthetic process/ ferric-enterobactin import into cell	GO:0005886/ GO:0016021	plasma membrane/ integral component of membrane	-3.53562	0.00127588					-3.26925	0.00304176
fepG	P23877	FEPG_ECOLI	Ferric enterobactin transport system permease protein FepG	330	b0589	ferric enterobactin ABC transporter membrane subunit FepG	COG4779	ABC-type enterobactin transport system, permease component	[]	P	Inorganic ion transport and metabolism	GO:0015620/ GO:0022857	ferric-enterobactin transmembrane transporter activity/ transmembrane transporter activity	GO:0015685/ GO:0033214	ferric-enterobactin import into cell/ siderophore-dependent iron import into cell	GO:0005886/ GO:0005887	plasma membrane/ integral component of plasma membrane													-2.29769	0.0414889
fes	P13039	FES_ECOLI	Iron(III) enterobactin esterase (EC 3.1.1.108) (Enterochelin esterase) (Ferric enterobactin esterase)	400	b0585	ferric enterobactin esterase	COG2382	Enterochelin esterase or related enzyme	[]	P	Inorganic ion transport and metabolism	GO:0005506/ GO:0008849	iron ion binding/ enterochelin esterase activity	GO:0033214/ GO:0046214	siderophore-dependent iron import into cell/ enterobactin catabolic process	GO:0005737	cytoplasm											-2.05314	0.0223207	-2.0076	0.0228567
ffs					b0455													3.14578	5.51022e-05	4.28785	3.33743e-08	3.63389	2.73617e-06	2.49181	0.00136522	1.89933	0.00660763	3.45898	2.38299e-07	2.47562	0.000230513
fhuD	P07822	FHUD_ECOLI	Iron(3+)-hydroxamate-binding protein FhuD (Ferric hydroxamate uptake protein D) (Ferrichrome-binding periplasmic protein) (Iron(III)-hydroxamate-binding protein FhuD)	296	b0152	iron(III) hydroxamate ABC transporter periplasmic binding protein	COG0614	ABC-type Fe3+-hydroxamate transport system, periplasmic component	[]	P	Inorganic ion transport and metabolism			GO:0006811/ GO:0055072	ion transport/ iron ion homeostasis	GO:0030288	outer membrane-bounded periplasmic space	-1.375	7.13929e-05	-1.26648	0.000224001	-1.39728	4.04644e-05	-1.5058	1.17275e-05			-1.13989	0.0402141	-1.51627	0.00671812	-1.27888	0.0272881
fhuF	P39405	FHUF_ECOLI	Ferric iron reductase protein FhuF	262	b4367	hydroxamate siderophore iron reductase	COG4114	Ferric iron reductase protein FhuF, involved in iron transport	[]	P	Inorganic ion transport and metabolism	GO:0046872/ GO:0051537	metal ion binding/ 2 iron, 2 sulfur cluster binding	GO:0033214/ GO:0033215	siderophore-dependent iron import into cell/ reductive iron assimilation	GO:0005829/ GO:0005886	cytosol/ plasma membrane	-1.21994	0.0311145	-2.19204	9.3628e-05	-2.36966	2.32942e-05	-1.39756	0.0126247			-2.943	0.00291668	-3.16015	0.00125781
fic	P20605	FIC_ECOLI	Probable protein adenylyltransferase Fic (EC 2.7.7.n1) (Cell filamentation protein Fic)	200	b3361	putative adenosine monophosphate--protein transferase Fic	COG2184	Fido, protein-threonine AMPylation domain	[]	T	Signal transduction mechanisms	GO:0005524/ GO:0016779	ATP binding/ nucleotidyltransferase activity	GO:0051302	regulation of cell division			1.57492	3.26696e-09	1.89006	8.47712e-13	2.03686	1.15122e-14	1.72171	7.35254e-11	1.23187	0.0166425	1.39361	0.00533055	1.357	0.00597181	1.19526	0.0184565
fimA	P04128	FIMA1_ECOLI	Type-1 fimbrial protein, A chain (Type-1A pilin)	182	b4314	type 1 fimbriae major subunit	COG3539	Pilin (type 1 fimbrial protein)	[]	N	Cell motility	GO:0042802	identical protein binding	GO:0007155/ GO:0043709	cell adhesion/ cell adhesion involved in single-species biofilm formation	GO:0009289	pilus	1.24838	7.37231e-05					1.17093	0.000199644			-1.15091	0.0414635
fimB	P0ADH5	FIMB_ECOLI	Type 1 fimbriae regulatory protein FimB	200	b4312	regulator for fimA	COG4974	Site-specific recombinase XerD	[]	L	Replication, recombination and repair	GO:0003677	DNA binding	GO:0006310/ GO:0006974/ GO:0015074	DNA recombination/ cellular response to DNA damage stimulus/ DNA integration			-3.15451	1.51483e-12	-2.18365	4.27259e-07	-2.32857	6.02892e-08	-3.29943	1.04772e-13	-2.18746	0.00370795	-3.23535	7.72093e-06	-3.18452	1.02811e-05	-2.13662	0.00393826
fimC	P31697	FIMC_ECOLI	Chaperone protein FimC	241	b4316	type 1 fimbriae periplasmic chaperone	COG3121	P pilus assembly protein, chaperone PapD	[]	W	Extracellular structures	GO:0044183	protein folding chaperone	GO:0061077/ GO:0071555	chaperone-mediated protein folding/ cell wall organization	GO:0030288	outer membrane-bounded periplasmic space	-2.8906	1.98761e-07	-2.65661	1.7967e-06	-3.07931	2.3999e-08	-3.3133	1.84072e-09	-3.34294	1.03955e-05	-4.29456	8.47226e-09	-3.56287	9.02726e-07	-2.61125	0.000430407
fimD	P30130	FIMD_ECOLI	Outer membrane usher protein FimD	878	b4317	type I fimbriae usher protein	COG3188	Outer membrane usher protein FimD/PapC	[]	N	Cell motility	GO:0015473	fimbrial usher porin activity	GO:0009297	pilus assembly	GO:0009279/ GO:0016021	cell outer membrane/ integral component of membrane	-1.70273	0.000245965	-1.74293	0.000206692	-1.89055	5.25613e-05	-1.85035	6.3752e-05	-2.32805	0.00246694	-3.90792	1.28295e-07	-3.59897	8.37342e-07	-2.0191	0.00712679
fimE	P0ADH7	FIME_ECOLI	Type 1 fimbriae regulatory protein FimE	198	b4313	regulator for fimA	COG4974	Site-specific recombinase XerD	[]	L	Replication, recombination and repair	GO:0003677	DNA binding	GO:0006310/ GO:0015074	DNA recombination/ DNA integration					-1.1274	0.0178219	-1.50431	0.00117479
fimF	P08189	FIMF_ECOLI	Protein FimF	176	b4318	type 1 fimbriae minor subunit FimF	COG3539	Pilin (type 1 fimbrial protein)	[]	N	Cell motility			GO:0043709	cell adhesion involved in single-species biofilm formation	GO:0009289	pilus											-2.60082	0.00252169	-2.113	0.0100765
fimI	P39264	FIMI_ECOLI	Fimbrin-like protein FimI	179	b4315	putative fimbrial protein FimI	COG3539	Pilin (type 1 fimbrial protein)	[]	N	Cell motility			GO:0009297/ GO:0043709	pilus assembly/ cell adhesion involved in single-species biofilm formation	GO:0009289	pilus	-1.99126	5.28505e-07	-2.30495	7.5003e-09	-2.50657	2.83134e-10	-2.19288	2.78105e-08	-2.60607	0.000849828	-3.57511	2.27042e-06	-3.65578	1.48935e-06	-2.68674	0.000530087
fis	P0A6R3	FIS_ECOLI	DNA-binding protein Fis (Factor-for-inversion stimulation protein) (Hin recombinational enhancer-binding protein)	98	b3261	DNA-binding transcriptional dual regulator Fis	COG2901	DNA-binding protein Fis (factor for inversion stimulation)	[]	K	Transcription	GO:0000976/ GO:0000985/ GO:0001216/ GO:0001217/ GO:0003677/ GO:0042803/ GO:0043565/ GO:0044374	transcription regulatory region sequence-specific DNA binding/ bacterial-type RNA polymerase core promoter sequence-specific DNA binding/ DNA-binding transcription activator activity/ DNA-binding transcription repressor activity/ DNA binding/ protein homodimerization activity/ sequence-specific DNA binding/ sequence-specific DNA binding, bending	GO:0001121/ GO:0006355/ GO:0009314/ GO:0032359/ GO:0034401/ GO:0045911	bacterial transcription/ regulation of transcription, DNA-templated/ response to radiation/ provirus excision/ chromatin organization involved in regulation of transcription/ positive regulation of DNA recombination	GO:0005829/ GO:0009295/ GO:0031421/ GO:0032993	cytosol/ nucleoid/ invertasome/ protein-DNA complex	-2.21186	1.69356e-05	-2.25433	1.40921e-05	-2.31012	8.49163e-06	-2.26765	9.66733e-06	-2.65308	3.69736e-12	-2.601	1.37395e-11	-2.48883	6.41386e-11	-2.54091	1.64549e-11
fixC	P68644	FIXC_ECOLI	Protein FixC	428	b0043	putative oxidoreductase FixC	COG0644	Dehydrogenase (flavoprotein)	[]	C	Energy production and conversion	GO:0016491/ GO:0071949	oxidoreductase activity/ FAD binding	GO:0009437	carnitine metabolic process					1.64384	0.00903734	1.38882	0.026686
fixX	P68646	FIXX_ECOLI	Ferredoxin-like protein FixX	95	b0044	putative ferredoxin FixX	COG2440	Ferredoxin-like protein FixX	[]	C	Energy production and conversion	GO:0005506/ GO:0051539	iron ion binding/ 4 iron, 4 sulfur cluster binding					1.51958	0.0338002
fklB	P0A9L3	FKBB_ECOLI	FKBP-type 22 kDa peptidyl-prolyl cis-trans isomerase (FKBP22) (PPIase) (EC 5.2.1.8) (Rotamase)	206	b4207	FKBP-type peptidyl-prolyl cis-trans isomerase FklB	COG0545	FKBP-type peptidyl-prolyl cis-trans isomerase	[]	O	Posttranslational modification, protein turnover, chaperones	GO:0003755/ GO:0005528/ GO:0042802	peptidyl-prolyl cis-trans isomerase activity/ FK506 binding/ identical protein binding	GO:0006457	protein folding	GO:0005829/ GO:0042597	cytosol/ periplasmic space	-1.64223	6.28283e-10	-1.54021	7.57751e-09	-1.45653	5.27641e-08	-1.55855	4.44779e-09	-1.40078	0.000594612	-1.76262	8.69661e-06	-1.85841	3.03278e-06	-1.49657	0.000215623
fkpA	P45523	FKBA_ECOLI	FKBP-type peptidyl-prolyl cis-trans isomerase FkpA (PPIase) (EC 5.2.1.8) (Rotamase)	270	b3347	peptidyl-prolyl cis-trans isomerase FkpA	COG0545	FKBP-type peptidyl-prolyl cis-trans isomerase	[]	O	Posttranslational modification, protein turnover, chaperones	GO:0003755	peptidyl-prolyl cis-trans isomerase activity	GO:0042026	protein refolding	GO:0030288	outer membrane-bounded periplasmic space	-1.00067	6.24847e-05			-1.18802	2.21013e-06	-1.34318	5.93462e-08	-1.10399	0.0473132	-2.0643	9.35168e-05	-1.97746	0.000166134
fldA	P61949	FLAV_ECOLI	Flavodoxin 1 (Flavodoxin A)	176	b0684	flavodoxin 1	COG0716	Flavodoxin	['Heme biosynthesis']	C	Energy production and conversion	GO:0009055/ GO:0010181	electron transfer activity/ FMN binding			GO:0005737/ GO:0005829	cytoplasm/ cytosol					-1.00094	3.37311e-10	-1.16432	1.30284e-13
flgC	P0ABX2	FLGC_ECOLI	Flagellar basal-body rod protein FlgC (Putative proximal rod protein)	134	b1074	flagellar basal-body rod protein FlgC	COG1558	Flagellar basal body rod protein FlgC	[]	N	Cell motility			GO:0071978	bacterial-type flagellum-dependent swarming motility	GO:0030694	bacterial-type flagellum basal body, rod	-1.81437	0.0397782	-2.19223	0.0219991
flgK	P33235	FLGK_ECOLI	Flagellar hook-associated protein 1 (HAP1)	547	b1082	flagellar hook-filament junction protein 1	COG1256	Flagellar hook-associated protein FlgK	[]	N	Cell motility	GO:0005198	structural molecule activity	GO:0044780	bacterial-type flagellum assembly	GO:0005576/ GO:0009424	extracellular region/ bacterial-type flagellum hook			1.16831	5.144e-06	1.08349	2.3438e-05
flgL	P29744	FLGL_ECOLI	Flagellar hook-associated protein 3 (HAP3) (Hook-filament junction protein)	317	b1083	flagellar hook-filament junction protein 2	COG1344	Flagellin and related hook-associated protein FlgL	[]	N	Cell motility	GO:0005198	structural molecule activity	GO:0071973	bacterial-type flagellum-dependent cell motility	GO:0005576/ GO:0009424	extracellular region/ bacterial-type flagellum hook	1.30808	6.37779e-07	1.49542	1.10665e-08	1.36677	1.83969e-07	1.17944	6.60238e-06
flgM	P0AEM4	FLGM_ECOLI	Negative regulator of flagellin synthesis (Anti-sigma-28 factor)	97	b1071	anti-sigma factor for FliA (sigma(28))	COG2747	Negative regulator of flagellin synthesis (anti-sigma28 factor)	[]	K	Transcription	GO:0016989	sigma factor antagonist activity	GO:0044781/ GO:0045861	bacterial-type flagellum organization/ negative regulation of proteolysis													-1.24337	0.022061
flgN	P43533	FLGN_ECOLI	Flagella synthesis protein FlgN	138	b1070	flagellar biosynthesis protein FlgN	COG3418	Flagellar biosynthesis/type III secretory pathway chaperone FlgN	[]	N	Cell motility			GO:0044780	bacterial-type flagellum assembly	GO:0005737	cytoplasm											-1.41741	0.0437588	-2.06615	0.00440671	-1.55444	0.0401985
flhA	P76298	FLHA_ECOLI	Flagellar biosynthesis protein FlhA	692	b1879	flagellar biosynthesis protein FlhA	COG1298	Flagellar biosynthesis protein FlhA	[]	N	Cell motility			GO:0009306/ GO:0044780	protein secretion/ bacterial-type flagellum assembly	GO:0005886/ GO:0016021	plasma membrane/ integral component of membrane	1.42706	2.18299e-09	1.22564	4.58248e-07	1.23452	3.62477e-07	1.43594	1.55536e-09
flhB	P76299	FLHB_ECOLI	Flagellar biosynthetic protein FlhB	382	b1880	flagellar biosynthesis protein FlhB	COG1377	Flagellar biosynthesis protein FlhB	[]	N	Cell motility			GO:0009306/ GO:0044780	protein secretion/ bacterial-type flagellum assembly	GO:0005886/ GO:0016021	plasma membrane/ integral component of membrane			1.08053	0.0122799	1.03587	0.0157499
flhC	P0ABY7	FLHC_ECOLI	Flagellar transcriptional regulator FlhC	192	b1891	DNA-binding transcriptional dual regulator FlhC						GO:0003677/ GO:0008270	DNA binding/ zinc ion binding	GO:0006351/ GO:0044781/ GO:0045893/ GO:1902208	transcription, DNA-templated/ bacterial-type flagellum organization/ positive regulation of transcription, DNA-templated/ regulation of bacterial-type flagellum assembly	GO:0005737	cytoplasm	-1.6572	6.36197e-07	-1.5314	4.66998e-06	-1.52873	4.86226e-06	-1.65453	6.18603e-07	-1.69962	0.000106442	-1.31277	0.00255481	-1.56183	0.000336598	-1.94869	8.79952e-06
flhD	P0A8S9	FLHD_ECOLI	Flagellar transcriptional regulator FlhD	116	b1892	DNA-binding transcriptional dual regulator FlhD						GO:0003677	DNA binding	GO:0006351/ GO:0044780/ GO:0045893/ GO:1902208	transcription, DNA-templated/ bacterial-type flagellum assembly/ positive regulation of transcription, DNA-templated/ regulation of bacterial-type flagellum assembly	GO:0005737	cytoplasm	-1.72764	2.46584e-07	-1.53552	4.88891e-06	-1.45842	1.47982e-05	-1.65054	7.89713e-07	-1.56547	8.91775e-05			-1.04617	0.00794907	-1.68162	2.303e-05
fliC	P04949	FLIC_ECOLI	Flagellin	498	b1923	flagellar filament structural protein	COG1344	Flagellin and related hook-associated protein FlgL	[]	N	Cell motility	GO:0005198	structural molecule activity			GO:0005576/ GO:0009288	extracellular region/ bacterial-type flagellum			1.19425	2.70191e-07
fliY					b1920		COG0834	ABC-type amino acid transport/signal transduction system, periplasmic component/domain	[]	T	Signal transduction mechanisms							1.34262	0.000965235	1.24139	0.00263451	1.19924	0.00361998	1.30047	0.00139539	1.04788	0.00178298	1.12849	0.000542291	1.21397	0.000172853	1.13336	0.000596032
flk	P15286	FLK_ECOLI	Flagellar regulator flk (Fluke)	331	b2321	putative flagella assembly protein								GO:0010468	regulation of gene expression	GO:0005886/ GO:0016021	plasma membrane/ integral component of membrane	-1.13643	2.85495e-05
flu	P39180	AG43_ECOLI	Antigen 43 (AG43) (Fluffing protein) [Cleaved into: Antigen 43 alpha chain; Antigen 43 beta chain]	1039	b2000	CP4-44 prophage; self recognizing antigen 43 (Ag43) autotransporter	COG3468	Autotransporter adhesin AidA	[]	M	Cell wall/membrane/envelope biogenesis					GO:0005576/ GO:0009279/ GO:0009986/ GO:0016021/ GO:0042597	extracellular region/ cell outer membrane/ cell surface/ integral component of membrane/ periplasmic space	11.493	5.31277e-226	4.97615	1.46114e-41	4.24998	1.23352e-30	10.7668	6.90828e-200
fnrS					b4699																	1.11088	0.00090853			1.72455	0.0170698	3.14231	5.82759e-06	2.16226	0.00184912
focA	P0AC23	FOCA_ECOLI	Probable formate transporter 1 (Formate channel 1)	285	b0904	formate channel FocA	COG2116	Formate/nitrite transporter FocA, FNT family	[]	P	Inorganic ion transport and metabolism	GO:0015499/ GO:0042802	formate transmembrane transporter activity/ identical protein binding	GO:0010447/ GO:0015724/ GO:0019664	response to acidic pH/ formate transport/ mixed acid fermentation	GO:0005886/ GO:0005887	plasma membrane/ integral component of plasma membrane	-1.25984	0.000166136					-1.26056	0.000160752	-1.10742	0.010742					-1.12625	0.00820647
folB	P0AC16	FOLB_ECOLI	Dihydroneopterin aldolase (DHNA) (EC 4.1.2.25) (7,8-dihydroneopterin 2'-epimerase) (7,8-dihydroneopterin aldolase) (7,8-dihydroneopterin epimerase) (EC 5.1.99.8) (Dihydroneopterin epimerase)	122	b3058	dihydroneopterin aldolase	COG1539	Dihydroneopterin aldolase	['Folate biosynthesis']	H	Coenzyme transport and metabolism	GO:0004150/ GO:0016853/ GO:0042802	dihydroneopterin aldolase activity/ isomerase activity/ identical protein binding	GO:0006760/ GO:0046654/ GO:0046656	folic acid-containing compound metabolic process/ tetrahydrofolate biosynthetic process/ folic acid biosynthetic process	GO:0005737	cytoplasm			-1.24222	0.00894067	-1.2959	0.00603139
folD	P24186	FOLD_ECOLI	Bifunctional protein FolD [Includes: Methylenetetrahydrofolate dehydrogenase (EC 1.5.1.5); Methenyltetrahydrofolate cyclohydrolase (EC 3.5.4.9)]	288	b0529	bifunctional methylenetetrahydrofolate dehydrogenase/methenyltetrahydrofolate cyclohydrolase	COG0190	5,10-methylene-tetrahydrofolate dehydrogenase/Methenyl tetrahydrofolate cyclohydrolase	[]	H	Coenzyme transport and metabolism	GO:0004477/ GO:0004488	methenyltetrahydrofolate cyclohydrolase activity/ methylenetetrahydrofolate dehydrogenase (NADP+) activity	GO:0000105/ GO:0006164/ GO:0009086/ GO:0035999	histidine biosynthetic process/ purine nucleotide biosynthetic process/ methionine biosynthetic process/ tetrahydrofolate interconversion	GO:0005829	cytosol											-1.12588	0.00788772	-1.31252	0.00167984	-1.14774	0.00719031
folK	P26281	HPPK_ECOLI	2-amino-4-hydroxy-6-hydroxymethyldihydropteridine pyrophosphokinase (EC 2.7.6.3) (6-hydroxymethyl-7,8-dihydropterin pyrophosphokinase) (PPPK) (7,8-dihydro-6-hydroxymethylpterin-pyrophosphokinase) (HPPK)	159	b0142	2-amino-4-hydroxy-6-hydroxymethyldihydropteridine diphosphokinase	COG0801	7,8-dihydro-6-hydroxymethylpterin pyrophosphokinase (folate biosynthesis)	['Folate biosynthesis']	H	Coenzyme transport and metabolism	GO:0000287/ GO:0003848/ GO:0005524/ GO:0016301	magnesium ion binding/ 2-amino-4-hydroxy-6-hydroxymethyldihydropteridine diphosphokinase activity/ ATP binding/ kinase activity	GO:0046654/ GO:0046656	tetrahydrofolate biosynthetic process/ folic acid biosynthetic process			-3.03193	2.99224e-05	-2.04781	0.0042762	-1.96374	0.00603691	-2.94786	4.86375e-05	-2.32309	0.00608129	-2.53862	0.00200112	-2.59847	0.00144596	-2.38294	0.00428269
frdA	P00363	FRDA_ECOLI	Fumarate reductase flavoprotein subunit (EC 1.3.5.4) (Quinol-fumarate reductase flavoprotein subunit) (QFR flavoprotein subunit)	602	b4154	fumarate reductase flavoprotein subunit	COG1053	Succinate dehydrogenase/fumarate reductase, flavoprotein subunit	['TCA cycle']	C	Energy production and conversion	GO:0000104/ GO:0009055/ GO:0050660/ GO:0071949/ GO:0102040	succinate dehydrogenase activity/ electron transfer activity/ flavin adenine dinucleotide binding/ FAD binding/ fumarate reductase (menaquinone)	GO:0006113/ GO:0006974/ GO:0009061/ GO:0044780/ GO:0071973	fermentation/ cellular response to DNA damage stimulus/ anaerobic respiration/ bacterial-type flagellum assembly/ bacterial-type flagellum-dependent cell motility	GO:0005829/ GO:0005886/ GO:0016020/ GO:0045284	cytosol/ plasma membrane/ membrane/ plasma membrane fumarate reductase complex	1.9612	1.02775e-23	1.5772	1.78922e-15	1.74931	8.29213e-19	2.1333	5.08226e-28			1.21207	0.0258932	1.25378	0.0189823
frdB	P0AC47	FRDB_ECOLI	Fumarate reductase iron-sulfur subunit (EC 1.3.5.4) (Quinol-fumarate reductase iron-sulfur subunit) (QFR iron-sulfur subunit)	244	b4153	fumarate reductase iron-sulfur protein	COG0479	Succinate dehydrogenase/fumarate reductase, Fe-S protein subunit	['TCA cycle']	C	Energy production and conversion	GO:0009055/ GO:0046872/ GO:0051536/ GO:0051537/ GO:0051538/ GO:0051539/ GO:0102040	electron transfer activity/ metal ion binding/ iron-sulfur cluster binding/ 2 iron, 2 sulfur cluster binding/ 3 iron, 4 sulfur cluster binding/ 4 iron, 4 sulfur cluster binding/ fumarate reductase (menaquinone)	GO:0006099/ GO:0006113/ GO:0009061/ GO:0044780/ GO:0071973	tricarboxylic acid cycle/ fermentation/ anaerobic respiration/ bacterial-type flagellum assembly/ bacterial-type flagellum-dependent cell motility	GO:0005829/ GO:0016020/ GO:0045284	cytosol/ membrane/ plasma membrane fumarate reductase complex	2.27305	1.77827e-23	1.82284	3.06591e-15	1.88434	3.53753e-16	2.33455	8.08924e-25			1.28953	0.0188637	1.36125	0.0113125
frdC	P0A8Q0	FRDC_ECOLI	Fumarate reductase subunit C (Fumarate reductase 15 kDa hydrophobic protein) (Quinol-fumarate reductase subunit C) (QFR subunit C)	131	b4152	fumarate reductase membrane protein FrdC	COG3029	Fumarate reductase subunit C	[]	C	Energy production and conversion	GO:0000104/ GO:0102040	succinate dehydrogenase activity/ fumarate reductase (menaquinone)	GO:0006113/ GO:0009061/ GO:0044780/ GO:0071973	fermentation/ anaerobic respiration/ bacterial-type flagellum assembly/ bacterial-type flagellum-dependent cell motility	GO:0005886/ GO:0016021/ GO:0045284	plasma membrane/ integral component of membrane/ plasma membrane fumarate reductase complex	2.10695	2.74086e-24	1.703	6.23395e-16	1.77088	3.63834e-17	2.17483	6.57061e-26					1.22307	0.0309966
frdD	P0A8Q3	FRDD_ECOLI	Fumarate reductase subunit D (Fumarate reductase 13 kDa hydrophobic protein) (Quinol-fumarate reductase subunit D) (QFR subunit D)	119	b4151	fumarate reductase membrane protein FrdD	COG3080	Fumarate reductase subunit D	[]	C	Energy production and conversion	GO:0000104/ GO:0102040	succinate dehydrogenase activity/ fumarate reductase (menaquinone)	GO:0006106/ GO:0006113/ GO:0009061/ GO:0044780	fumarate metabolic process/ fermentation/ anaerobic respiration/ bacterial-type flagellum assembly	GO:0005886/ GO:0005887/ GO:0045284	plasma membrane/ integral component of plasma membrane/ plasma membrane fumarate reductase complex	1.96953	6.95844e-21	1.58724	1.03583e-13	1.7467	2.17672e-16	2.12899	2.24632e-24
frlB	P0AC00	FRLB_ECOLI	Fructoselysine 6-phosphate deglycase (EC 3.5.-.-)	340	b3371	fructoselysine 6-phosphate deglycase	COG2222	Fructoselysine-6-P-deglycase FrlB or related protein, duplicated sugar isomerase (SIS) domain	[]	M	Cell wall/membrane/envelope biogenesis	GO:0004360/ GO:0016787/ GO:0016836/ GO:0042802/ GO:0097367	glutamine-fructose-6-phosphate transaminase (isomerizing) activity/ hydrolase activity/ hydro-lyase activity/ identical protein binding/ carbohydrate derivative binding	GO:0006002/ GO:0006047/ GO:0006487	fructose 6-phosphate metabolic process/ UDP-N-acetylglucosamine metabolic process/ protein N-linked glycosylation	GO:0005829	cytosol					1.30707	0.0399047
frlD	P45543	FRLD_ECOLI	Fructoselysine 6-kinase (EC 2.7.1.218)	261	b3374	fructoselysine 6-kinase	COG0524	Sugar or nucleoside kinase, ribokinase family	['Glycolysis']	G	Carbohydrate transport and metabolism	GO:0005524/ GO:0016773/ GO:0019200	ATP binding/ phosphotransferase activity, alcohol group as acceptor/ carbohydrate kinase activity					1.0091	0.000258259	1.35776	7.6568e-07	1.27641	3.29764e-06
frmA	P25437	FRMA_ECOLI	S-(hydroxymethyl)glutathione dehydrogenase (EC 1.1.1.284) (Alcohol dehydrogenase class-3) (EC 1.1.1.1) (Alcohol dehydrogenase class-III) (Glutathione-dependent formaldehyde dehydrogenase) (FALDH) (FDH) (GSH-FDH) (EC 1.1.1.-)	369	b0356	S-(hydroxymethyl)glutathione dehydrogenase	COG1062	Zn-dependent alcohol/formaldehyde dehydrogenase	[]	C	Energy production and conversion	GO:0004024/ GO:0008270/ GO:0042802/ GO:0051903	alcohol dehydrogenase activity, zinc-dependent/ zinc ion binding/ identical protein binding/ S-(hydroxymethyl)glutathione dehydrogenase activity	GO:0006069/ GO:0046294	ethanol oxidation/ formaldehyde catabolic process	GO:0005737/ GO:0005829	cytoplasm/ cytosol	1.46393	4.93238e-08	1.13877	2.96628e-05	1.30196	1.63295e-06	1.62712	1.04639e-09	1.46979	0.000114713	1.74263	2.91749e-06	1.93512	1.88483e-07	1.66228	9.53691e-06
frmR	P0AAP3	FRMR_ECOLI	Transcriptional repressor FrmR	91	b0357	DNA-binding transcriptional repressor FrmR	COG1937	DNA-binding transcriptional regulator, FrmR family	[]	K	Transcription	GO:0003677/ GO:0046872	DNA binding/ metal ion binding	GO:0045892	negative regulation of transcription, DNA-templated	GO:0005737	cytoplasm			1.11327	0.00373392					1.2161	0.000314421	1.34296	4.92322e-05	1.22834	0.000200986	1.10149	0.0010873
fruA	P20966	PTFBC_ECOLI	PTS system fructose-specific EIIB'BC component (EIIB'BC-Fru) [Includes: PTS system fructose-specific EIIB component (EC 2.7.1.202) (EIII-Fru) (Fructose-specific phosphotransferase enzyme IIB component); PTS system fructose-specific EIIC component (Fructose permease IIC component)]	563	b2167	fructose-specific PTS multiphosphoryl transfer protein FruA	COG1299,COG1445,COG3925	Phosphotransferase system, fructose-specific IIC component,Phosphotransferase system fructose-specific component IIB,N-terminal domain of the PTS fructose-specific IIB component	[],[],[]	G,G,T	Carbohydrate transport and metabolism,Carbohydrate transport and metabolism,Signal transduction mechanisms	GO:0005351/ GO:0016301/ GO:0022877/ GO:0090563/ GO:0090582	carbohydrate:proton symporter activity/ kinase activity/ protein-N(PI)-phosphohistidine-fructose phosphotransferase system transporter activity/ protein-phosphocysteine-sugar phosphotransferase activity/ protein-phosphocysteine-D-fructose-phosphotransferase system transporter activity	GO:0009401	phosphoenolpyruvate-dependent sugar phosphotransferase system	GO:0005886/ GO:0016021	plasma membrane/ integral component of membrane	1.82881	2.93193e-11	1.36989	1.05446e-06	1.38825	7.42167e-07	1.84716	1.62682e-11					1.1565	0.000848231	1.02802	0.00375872
fruB	P69811	PTFAH_ECOLI	Multiphosphoryl transfer protein (MTP) (Diphosphoryl transfer protein) (DTP) (Phosphotransferase FPr protein) (Pseudo-HPr) [Includes: Phosphocarrier protein HPr (Protein H); PTS system fructose-specific EIIA component (EIIA-Fru) (EIII-Fru) (Fructose-specific phosphotransferase enzyme IIA component)]	376	b2169	fructose-specific PTS multiphosphoryl transfer protein FruB	COG1925,COG4668	HPr or related phosphotransfer protein,Mannitol/fructose-specific phosphotransferase system, IIA domain	[],[]	T,G	Signal transduction mechanisms,Carbohydrate transport and metabolism	GO:0016301/ GO:0022877/ GO:0090563	kinase activity/ protein-N(PI)-phosphohistidine-fructose phosphotransferase system transporter activity/ protein-phosphocysteine-sugar phosphotransferase activity	GO:0009401/ GO:0032445	phosphoenolpyruvate-dependent sugar phosphotransferase system/ fructose import	GO:0005737/ GO:0005886/ GO:0019897	cytoplasm/ plasma membrane/ extrinsic component of plasma membrane	1.94928	6.85583e-11	1.45336	1.95129e-06	1.69555	2.3518e-08	2.19147	1.49205e-13					1.04189	0.0456811
fruK	P0AEW9	K1PF_ECOLI	1-phosphofructokinase (EC 2.7.1.56) (Fructose 1-phosphate kinase)	312	b2168	1-phosphofructokinase	COG1105	1-phosphofructokinase or 6-phosphofructokinase II	[]	G	Carbohydrate transport and metabolism	GO:0005524/ GO:0008443/ GO:0008662	ATP binding/ phosphofructokinase activity/ 1-phosphofructokinase activity	GO:0006001	fructose catabolic process	GO:0005829	cytosol	1.60304	6.73572e-13	1.3701	1.39052e-09	1.5115	1.89141e-11	1.74444	3.72091e-15			1.1917	0.00290943	1.07501	0.00678688
frwA					b3947		COG1080,COG1762,COG1925	Phosphoenolpyruvate-protein kinase (PTS system EI component in bacteria),Phosphotransferase system mannitol/fructose-specific IIA domain (Ntr-type),HPr or related phosphotransfer protein	[],[],[]	G,T,T	Carbohydrate transport and metabolism,Signal transduction mechanisms,Signal transduction mechanisms													1.55531	1.0143e-05					1.18523	0.0143679
frwD	P32676	PTFB3_ECOLI	PTS system fructose-like EIIB component 3 (EC 2.7.1.202) (Fructose-like phosphotransferase enzyme IIB component 3)	113	b3953	putative PTS enzyme IIB component FrwD	COG1445	Phosphotransferase system fructose-specific component IIB	[]	G	Carbohydrate transport and metabolism	GO:0016301/ GO:0022877/ GO:0090563/ GO:0090582	kinase activity/ protein-N(PI)-phosphohistidine-fructose phosphotransferase system transporter activity/ protein-phosphocysteine-sugar phosphotransferase activity/ protein-phosphocysteine-D-fructose-phosphotransferase system transporter activity	GO:0009401	phosphoenolpyruvate-dependent sugar phosphotransferase system	GO:0005737/ GO:0005886	cytoplasm/ plasma membrane	1.22554	0.00474278	1.58431	0.000182657	1.32542	0.0015626
fryA	P77439	PTFX1_ECOLI	Multiphosphoryl transfer protein 1 (MTP 1) (Triphosphoryl transfer protein 1) (TTP 1) [Includes: Phosphoenolpyruvate-protein phosphotransferase (EC 2.7.3.9) (Phosphotransferase system enzyme I); Phosphocarrier protein HPr (Protein H); PTS system fructose-like EIIA component (EC 2.7.1.202) (Fructose-like phosphotransferase enzyme IIA component)]	831	b2383	putative PTS multiphosphoryl transfer protein FryA	COG1080,COG1762,COG1925	Phosphoenolpyruvate-protein kinase (PTS system EI component in bacteria),Phosphotransferase system mannitol/fructose-specific IIA domain (Ntr-type),HPr or related phosphotransfer protein	[],[],[]	G,T,T	Carbohydrate transport and metabolism,Signal transduction mechanisms,Signal transduction mechanisms	GO:0008965/ GO:0008982/ GO:0016301/ GO:0046872	phosphoenolpyruvate-protein phosphotransferase activity/ protein-N(PI)-phosphohistidine-sugar phosphotransferase activity/ kinase activity/ metal ion binding	GO:0009401	phosphoenolpyruvate-dependent sugar phosphotransferase system	GO:0005737/ GO:0016021	cytoplasm/ integral component of membrane			1.09421	0.000124429	1.19623	2.74924e-05	1.09753	0.000115394	1.0426	0.00394428	1.00655	0.00392952	1.07154	0.00185727	1.10759	0.00175181
fryC	P77579	PTFC1_ECOLI	Fructose-like permease IIC component 1 (PTS system fructose-like EIIC component 1)	415	b2386	putative PTS enzyme IIC component FryC	COG1299	Phosphotransferase system, fructose-specific IIC component	[]	G	Carbohydrate transport and metabolism	GO:0008982/ GO:0090563	protein-N(PI)-phosphohistidine-sugar phosphotransferase activity/ protein-phosphocysteine-sugar phosphotransferase activity	GO:0009401	phosphoenolpyruvate-dependent sugar phosphotransferase system	GO:0005886/ GO:0016021	plasma membrane/ integral component of membrane	1.21557	0.016874					1.09179	0.0307516			1.464	0.0421437	1.81323	0.00794907
fsaA	P78055	FSAA_ECOLI	Fructose-6-phosphate aldolase 1 (EC 4.1.2.-) (Fructose-6-phosphate aldolase A) (FSAA)	220	b0825	fructose-6-phosphate aldolase 1	COG0176	Transaldolase/fructose-6-phosphate aldolase	['Pentose phosphate pathway']	G	Carbohydrate transport and metabolism	GO:0097023	fructose 6-phosphate aldolase activity	GO:0006000	fructose metabolic process	GO:0005737	cytoplasm	2.31925	1.15405e-08	2.12968	2.20687e-07	2.11298	2.63448e-07	2.30254	1.35101e-08			1.24475	0.00351164	1.5515	0.000208079	1.13509	0.00772938
fsaB	P32669	FSAB_ECOLI	Fructose-6-phosphate aldolase 2 (EC 4.1.2.-) (Fructose-6-phosphate aldolase B) (FSAB)	220	b3946	fructose-6-phosphate aldolase 2	COG0176	Transaldolase/fructose-6-phosphate aldolase	['Pentose phosphate pathway']	G	Carbohydrate transport and metabolism	GO:0097023	fructose 6-phosphate aldolase activity	GO:0006000	fructose metabolic process	GO:0005737	cytoplasm					1.2828	2.87163e-06	1.45784	4.86935e-08			1.20969	0.0162267	1.27482	0.00953306
ftsA	P0ABH0	FTSA_ECOLI	Cell division protein FtsA	420	b0094	cell division protein FtsA	COG0849	Cell division ATPase FtsA	[]	D	Cell cycle control, cell division, chromosome partitioning	GO:0005524/ GO:0042802	ATP binding/ identical protein binding	GO:0043093/ GO:0051301	FtsZ-dependent cytokinesis/ cell division	GO:0005829/ GO:0009898/ GO:0032153	cytosol/ cytoplasmic side of plasma membrane/ cell division site	1.38909	5.45734e-13	1.26417	7.38879e-11	1.34632	3.6702e-12	1.47124	1.56065e-14
ftsE	P0A9R7	FTSE_ECOLI	Cell division ATP-binding protein FtsE	222	b3463	cell division protein FtsE	COG2884	Cell division ATPase FtsE	[]	D	Cell cycle control, cell division, chromosome partitioning	GO:0005524/ GO:0022857/ GO:0042626	ATP binding/ transmembrane transporter activity/ ATPase-coupled transmembrane transporter activity	GO:0007049/ GO:0046677/ GO:0051301/ GO:0055085	cell cycle/ response to antibiotic/ cell division/ transmembrane transport	GO:0005737/ GO:0005886/ GO:0019898/ GO:0031234/ GO:0032153	cytoplasm/ plasma membrane/ extrinsic component of membrane/ extrinsic component of cytoplasmic side of plasma membrane/ cell division site	1.18452	6.68195e-07	1.19973	5.99806e-07
ftsL	P0AEN4	FTSL_ECOLI	Cell division protein FtsL	121	b0083	cell division protein FtsL	COG3116	Cell division protein FtsL, interacts with FtsB and FtsQ	[]	D	Cell cycle control, cell division, chromosome partitioning			GO:0043093	FtsZ-dependent cytokinesis	GO:0005887/ GO:0032153	integral component of plasma membrane/ cell division site	1.02293	8.49564e-05
ftsQ	P06136	FTSQ_ECOLI	Cell division protein FtsQ	276	b0093	cell division protein FtsQ	COG1589	Cell division septal protein FtsQ	[]	D	Cell cycle control, cell division, chromosome partitioning	GO:0042802	identical protein binding	GO:0000917/ GO:0043093/ GO:0051301	division septum assembly/ FtsZ-dependent cytokinesis/ cell division	GO:0005886/ GO:0005887/ GO:0016021/ GO:0032153	plasma membrane/ integral component of plasma membrane/ integral component of membrane/ cell division site	1.60396	3.42963e-13	1.52782	5.44909e-12	1.64326	1.03837e-13	1.71941	4.29966e-15
ftsW	P0ABG4	FTSW_ECOLI	Probable peptidoglycan glycosyltransferase FtsW (PGT) (EC 2.4.1.129) (Cell division protein FtsW) (Cell wall polymerase) (Lipid II flippase FtsW) (Peptidoglycan polymerase) (PG polymerase)	414	b0089	essential cell division protein FtsW	COG0772	Peptodoglycan polymerase FtsW/RodA/SpoVE	[]	D	Cell cycle control, cell division, chromosome partitioning	GO:0008955/ GO:0015648	peptidoglycan glycosyltransferase activity/ lipid-linked peptidoglycan transporter activity	GO:0008360/ GO:0009252/ GO:0043093/ GO:0051301/ GO:0071555	regulation of cell shape/ peptidoglycan biosynthetic process/ FtsZ-dependent cytokinesis/ cell division/ cell wall organization	GO:0005886/ GO:0005887/ GO:0032153	plasma membrane/ integral component of plasma membrane/ cell division site	1.28233	1.91715e-05					1.47201	8.37105e-07
ftsX	P0AC30	FTSX_ECOLI	Cell division protein FtsX	352	b3462	cell division protein FtsX	COG2177	Cell division protein FtsX	[]	D	Cell cycle control, cell division, chromosome partitioning			GO:0007049/ GO:0051301	cell cycle/ cell division	GO:0005886/ GO:0009276/ GO:0016021/ GO:0032153	plasma membrane/ Gram-negative-bacterium-type cell wall/ integral component of membrane/ cell division site	1.23448	1.34982e-11	1.10842	1.86657e-09	1.14937	4.22163e-10	1.27543	2.25078e-12
ftsZ	P0A9A6	FTSZ_ECOLI	Cell division protein FtsZ	383	b0095	cell division protein FtsZ	COG0206	Cell division GTPase FtsZ	[]	D	Cell cycle control, cell division, chromosome partitioning	GO:0003924/ GO:0005525/ GO:0042802	GTPase activity/ GTP binding/ identical protein binding	GO:0000917/ GO:0043093/ GO:0051258/ GO:0051301	division septum assembly/ FtsZ-dependent cytokinesis/ protein polymerization/ cell division	GO:0005737/ GO:0032153	cytoplasm/ cell division site	2.14676	2.80427e-51	1.54531	1.15233e-26	1.67962	4.18872e-31	2.28106	3.56275e-58					1.18818	0.000614493	1.06719	0.00260844
fucA	P0AB87	FUCA_ECOLI	L-fuculose phosphate aldolase (EC 4.1.2.17) (D-ribulose-phosphate aldolase) (L-fuculose-1-phosphate aldolase)	215	b2800	L-fuculose-phosphate aldolase	COG0235	5-methylthioribulose/5-deoxyribulose/Fuculose 1-phosphate aldolase (methionine salvage, sugar degradation)	['Urea cycle']	G	Carbohydrate transport and metabolism	GO:0008270/ GO:0008738/ GO:0016832	zinc ion binding/ L-fuculose-phosphate aldolase activity/ aldehyde-lyase activity	GO:0019323/ GO:0019571/ GO:0042355	pentose catabolic process/ D-arabinose catabolic process/ L-fucose catabolic process	GO:0005829	cytosol	2.29541	7.23968e-16	1.27257	2.41305e-05	1.45268	1.4543e-06	2.47551	3.55226e-18			1.45635	0.00213778	1.4144	0.00259257
fucI	P69922	FUCI_ECOLI	L-fucose isomerase (FucIase) (EC 5.3.1.25) (6-deoxy-L-galactose isomerase) (D-arabinose isomerase) (EC 5.3.1.3)	591	b2802	L-fucose isomerase	COG2407	L-fucose isomerase or related protein	[]	G	Carbohydrate transport and metabolism	GO:0008736/ GO:0008790/ GO:0030145/ GO:0042802	L-fucose isomerase activity/ arabinose isomerase activity/ manganese ion binding/ identical protein binding	GO:0019571/ GO:0042355	D-arabinose catabolic process/ L-fucose catabolic process	GO:0005829	cytosol	2.3823	2.2324e-16					2.4603	1.9252e-17					1.20163	0.00021609
fucO	P0A9S1	FUCO_ECOLI	Lactaldehyde reductase (EC 1.1.1.77) (Propanediol oxidoreductase)	382	b2799	L-1,2-propanediol oxidoreductase	COG1454	Alcohol dehydrogenase, class IV	[]	C	Energy production and conversion	GO:0000166/ GO:0004022/ GO:0008198/ GO:0008912/ GO:0052660/ GO:0052661	nucleotide binding/ alcohol dehydrogenase (NAD+) activity/ ferrous iron binding/ lactaldehyde reductase activity/ R-lactaldehyde reductase activity/ S-lactaldehyde reductase activity	GO:0019301/ GO:0042355/ GO:0042846/ GO:0051143	rhamnose catabolic process/ L-fucose catabolic process/ glycol catabolic process/ propanediol metabolic process	GO:0005829	cytosol	3.45491	1.79894e-44	2.33065	2.51218e-20	2.4864	5.11176e-23	3.61065	1.71825e-48	1.37269	0.0234067	1.68589	0.00404171	2.01647	0.000490378	1.70327	0.00399066
fucR	P0ACK8	FUCR_ECOLI	L-fucose operon activator	243	b2805	DNA-binding transcriptional activator FucR	COG1349	DNA-binding transcriptional regulator of sugar metabolism, DeoR/GlpR family	[]	K	Transcription	GO:0003677/ GO:0098531	DNA binding/ ligand-activated transcription factor activity	GO:0006004/ GO:0043468	fucose metabolic process/ regulation of fucose catabolic process									-1.00077	0.00465282
fumB	P14407	FUMB_ECOLI	Fumarate hydratase class I, anaerobic (EC 4.2.1.2) (D-tartrate dehydratase) (EC 4.2.1.81) (Fumarase B)	548	b4122	fumarase B	COG1838,COG1951	Tartrate dehydratase beta subunit/Fumarate hydratase class I, C-terminal domain,Tartrate dehydratase alpha subunit/Fumarate hydratase class I, N-terminal domain	['TCA cycle'],['TCA cycle']	C,C	Energy production and conversion,Energy production and conversion	GO:0004333/ GO:0046872/ GO:0047808/ GO:0051539	fumarate hydratase activity/ metal ion binding/ D(-)-tartrate dehydratase activity/ 4 iron, 4 sulfur cluster binding	GO:0006099/ GO:0006974	tricarboxylic acid cycle/ cellular response to DNA damage stimulus	GO:0005829	cytosol	3.01371	1.89552e-13	1.38694	0.00112042	1.50683	0.000375966	3.1336	1.55471e-14					1.19524	0.00830383
fur	P0A9A9	FUR_ECOLI	Ferric uptake regulation protein (Ferric uptake regulator)	148	b0683	DNA-binding transcriptional dual regulator Fur	COG0735	Fe2+ or Zn2+ uptake regulation protein Fur/Zur	[]	P	Inorganic ion transport and metabolism	GO:0000976/ GO:0001216/ GO:0001217/ GO:0003700/ GO:0008270/ GO:0043565	transcription regulatory region sequence-specific DNA binding/ DNA-binding transcription activator activity/ DNA-binding transcription repressor activity/ DNA-binding transcription factor activity/ zinc ion binding/ sequence-specific DNA binding	GO:0045892/ GO:0045893/ GO:1900376/ GO:1900705	negative regulation of transcription, DNA-templated/ positive regulation of transcription, DNA-templated/ regulation of secondary metabolite biosynthetic process/ negative regulation of siderophore biosynthetic process	GO:0005829/ GO:0032993	cytosol/ protein-DNA complex													-1.15021	0.000736445
fxsA	P37147	FXSA_ECOLI	UPF0716 protein FxsA (Suppressor of F exclusion of phage T7)	158	b4140	protein FxsA	COG3030	FxsA protein affecting phage T7 exclusion by the F plasmid, UPF0716 family	[]	R	General function prediction only					GO:0005886/ GO:0016021/ GO:0031226	plasma membrane/ integral component of membrane/ intrinsic component of plasma membrane									1.12552	0.00723357	1.24722	0.00216764
gabD	P25526	GABD_ECOLI	Succinate-semialdehyde dehydrogenase [NADP(+)] GabD (SSDH) (EC 1.2.1.79) (Glutarate-semialdehyde dehydrogenase) (EC 1.2.1.-)	482	b2661	succinate-semialdehyde dehydrogenase (NADP(+)) GabD	COG1012	Acyl-CoA reductase or other NAD-dependent aldehyde dehydrogenase	['Proline degradation']	I	Lipid transport and metabolism	GO:0004777/ GO:0009013/ GO:0036243/ GO:0050661/ GO:0102810	succinate-semialdehyde dehydrogenase (NAD+) activity/ succinate-semialdehyde dehydrogenase [NAD(P)+] activity/ succinate-semialdehyde dehydrogenase (NADP+) activity/ NADP binding/ glutarate-semialdehyde dehydrogenase (NADP+) activity	GO:0006807/ GO:0009450/ GO:0051289	nitrogen compound metabolic process/ gamma-aminobutyric acid catabolic process/ protein homotetramerization			1.84694	0.000334854	1.55646	0.00302509	1.96554	0.000157945	2.25601	1.03633e-05	2.00759	8.2231e-06	2.32422	1.62519e-07	2.51664	1.39467e-08	2.20001	7.69649e-07
gabT	P22256	GABT_ECOLI	4-aminobutyrate aminotransferase GabT (EC 2.6.1.19) (5-aminovalerate transaminase) (EC 2.6.1.48) (GABA aminotransferase) (GABA-AT) (Gamma-amino-N-butyrate transaminase) (GABA transaminase) (Glutamate:succinic semialdehyde transaminase) (L-AIBAT)	426	b2662	4-aminobutyrate aminotransferase GabT	COG0160	Acetylornithine aminotransferase/4-aminobutyrate aminotransferase	['Arginine biosynthesis']	E	Amino acid transport and metabolism	GO:0003867/ GO:0003992/ GO:0030170/ GO:0034386/ GO:0047589	4-aminobutyrate transaminase activity/ N2-acetyl-L-ornithine:2-oxoglutarate 5-aminotransferase activity/ pyridoxal phosphate binding/ 4-aminobutyrate:2-oxoglutarate transaminase activity/ 5-aminovalerate transaminase activity	GO:0009450/ GO:0042450	gamma-aminobutyric acid catabolic process/ arginine biosynthetic process via ornithine	GO:0005829	cytosol	1.22385	0.0276347			1.29115	0.0205615	1.7109	0.00167244	1.67888	0.00030142	1.78267	9.23158e-05	1.95493	1.64557e-05	1.85114	5.77343e-05
gadA	P69908	DCEA_ECOLI	Glutamate decarboxylase alpha (GAD-alpha) (EC 4.1.1.15)	466	b3517	glutamate decarboxylase A	COG0076	Glutamate or tyrosine decarboxylase or a related PLP-dependent protein	['Pantothenate/CoA biosynthesis']	E	Amino acid transport and metabolism	GO:0004351/ GO:0030170	glutamate decarboxylase activity/ pyridoxal phosphate binding	GO:0006538/ GO:0051454	glutamate catabolic process/ intracellular pH elevation	GO:0005829/ GO:0016020	cytosol/ membrane	2.93121	2.38813e-13	3.14268	3.86479e-15	3.09545	1.15122e-14	2.88398	5.15295e-13	2.24676	4.26818e-05	2.34727	1.29565e-05	2.26802	2.53838e-05	2.16751	7.41544e-05
gadB	P69910	DCEB_ECOLI	Glutamate decarboxylase beta (GAD-beta) (EC 4.1.1.15)	466	b1493	glutamate decarboxylase B	COG0076	Glutamate or tyrosine decarboxylase or a related PLP-dependent protein	['Pantothenate/CoA biosynthesis']	E	Amino acid transport and metabolism	GO:0004351/ GO:0030170	glutamate decarboxylase activity/ pyridoxal phosphate binding	GO:0006538/ GO:0051454	glutamate catabolic process/ intracellular pH elevation	GO:0005829/ GO:0016020	cytosol/ membrane	2.50315	2.42483e-14	2.96442	1.2136e-19	2.88886	1.08775e-18	2.42758	1.30461e-13	1.94596	3.39705e-05	2.01629	1.23934e-05	1.90883	3.47832e-05	1.8385	8.74918e-05
gadC	P63235	GADC_ECOLI	Glutamate/gamma-aminobutyrate antiporter (Glu/GABA antiporter) (Extreme acid sensitivity protein)	511	b1492	L-glutamate:4-aminobutyrate antiporter	COG0531	Serine transporter YbeC, amino acid:H+ symporter family	[]	E	Amino acid transport and metabolism	GO:0015297	antiporter activity	GO:0006865/ GO:0051454	amino acid transport/ intracellular pH elevation	GO:0005886/ GO:0016021	plasma membrane/ integral component of membrane	2.57941	1.06405e-12	3.08297	1.18968e-17	2.94116	4.00094e-16	2.4376	1.73917e-11	1.90202	3.04415e-05	1.89121	2.55896e-05	1.81636	5.12086e-05	1.82717	5.80956e-05
gadE	P63204	GADE_ECOLI	Transcriptional regulator GadE	175	b3512	DNA-binding transcriptional activator GadE						GO:0003677	DNA binding	GO:0006355	regulation of transcription, DNA-templated			1.08273	0.0138102	1.17878	0.00758635					1.26631	0.0151515	1.37254	0.00675868	1.62675	0.0011233	1.52052	0.00287954
gadW	P63201	GADW_ECOLI	HTH-type transcriptional regulator GadW	242	b3515	DNA-binding transcriptional dual regulator GadW	COG2207	AraC-type DNA-binding domain and AraC-containing proteins	[]	K	Transcription	GO:0003677/ GO:0003700/ GO:0043565	DNA binding/ DNA-binding transcription factor activity/ sequence-specific DNA binding	GO:0006351/ GO:0006355/ GO:0006974	transcription, DNA-templated/ regulation of transcription, DNA-templated/ cellular response to DNA damage stimulus									-1.33175	0.00112936
gadX	P37639	GADX_ECOLI	HTH-type transcriptional regulator GadX	274	b3516	DNA-binding transcriptional dual regulator GadX	COG2207	AraC-type DNA-binding domain and AraC-containing proteins	[]	K	Transcription	GO:0000976/ GO:0000986/ GO:0001216/ GO:0003700	transcription regulatory region sequence-specific DNA binding/ bacterial-type cis-regulatory region sequence-specific DNA binding/ DNA-binding transcription activator activity/ DNA-binding transcription factor activity	GO:0006351/ GO:0006974/ GO:0045893	transcription, DNA-templated/ cellular response to DNA damage stimulus/ positive regulation of transcription, DNA-templated			-1.34202	4.65379e-05					-1.55966	1.9822e-06
gadY					b4452																					1.25483	0.00650172	1.36462	0.00227121
galK	P0A6T3	GAL1_ECOLI	Galactokinase (EC 2.7.1.6) (Galactose kinase)	382	b0757	galactokinase	COG0153	Galactokinase	[]	G	Carbohydrate transport and metabolism	GO:0000287/ GO:0004335/ GO:0005524	magnesium ion binding/ galactokinase activity/ ATP binding	GO:0006012/ GO:0033499	galactose metabolic process/ galactose catabolic process via UDP-galactose	GO:0005737/ GO:0005829	cytoplasm/ cytosol	1.19181	7.13556e-11			1.17823	1.95632e-10	1.45133	1.19207e-15
galS	P25748	GALS_ECOLI	HTH-type transcriptional regulator GalS (Mgl repressor and galactose ultrainduction factor)	346	b2151	DNA-binding transcriptional dual regulator GalS	COG1609	DNA-binding transcriptional regulator, LacI/PurR family	[]	K	Transcription	GO:0000976/ GO:0003677/ GO:0003700	transcription regulatory region sequence-specific DNA binding/ DNA binding/ DNA-binding transcription factor activity	GO:0006355	regulation of transcription, DNA-templated					-1.96803	0.00400921
gapA	P0A9B2	G3P1_ECOLI	Glyceraldehyde-3-phosphate dehydrogenase A (GAPDH-A) (EC 1.2.1.12) (NAD-dependent glyceraldehyde-3-phosphate dehydrogenase)	331	b1779	glyceraldehyde-3-phosphate dehydrogenase A	COG0057	Glyceraldehyde-3-phosphate dehydrogenase/erythrose-4-phosphate dehydrogenase	['Glycolysis']	G	Carbohydrate transport and metabolism	GO:0004365/ GO:0050661/ GO:0051287	glyceraldehyde-3-phosphate dehydrogenase (NAD+) (phosphorylating) activity/ NADP binding/ NAD binding	GO:0006006/ GO:0006096	glucose metabolic process/ glycolytic process	GO:0005829/ GO:0016020	cytosol/ membrane			1.24821	2.16586e-06	1.26006	1.71545e-06
gapC					b4493															-1.04493	5.12593e-07	-1.39251	1.01502e-11	-1.34412	4.12463e-11					-1.11384	1.72904e-06	-1.08098	3.92244e-06
garD	P39829	GARD_ECOLI	Galactarate dehydratase (L-threo-forming) (GalcD) (EC 4.2.1.42)	523	b3128	hypothetical protein	COG2721	Altronate dehydratase	[]	G	Carbohydrate transport and metabolism	GO:0008867/ GO:0046872	galactarate dehydratase activity/ metal ion binding	GO:0019698/ GO:0046392	D-galacturonate catabolic process/ galactarate catabolic process			1.53124	6.65346e-10					1.54524	4.09842e-10
garK	P23524	GLXK1_ECOLI	Glycerate 2-kinase (EC 2.7.1.165) (Glycerate kinase 1) (GK1)	381	b3124	glycerate 2-kinase 1	COG1929	Glycerate kinase	['Non-phosphorylated Entner-Doudoroff pathway']	G	Carbohydrate transport and metabolism	GO:0005524/ GO:0008887/ GO:0043798	ATP binding/ glycerate kinase activity/ glycerate 2-kinase activity	GO:0031388/ GO:0042838/ GO:0046392	organic acid phosphorylation/ D-glucarate catabolic process/ galactarate catabolic process			1.92894	2.2827e-11	1.30654	1.08938e-05	1.58104	9.33202e-08	2.20344	1.56065e-14
garL	P23522	GARL_ECOLI	5-keto-4-deoxy-D-glucarate aldolase (KDGluc aldolase) (KDGlucA) (EC 4.1.2.20) (2-dehydro-3-deoxy-D-glucarate aldolase) (2-keto-3-deoxy-D-glucarate aldolase) (5-dehydro-4-deoxy-D-glucarate aldolase) (Alpha-keto-beta-deoxy-D-glucarate aldolase)	256	b3126	alpha-dehydro-beta-deoxy-D-glucarate aldolase	COG3836	2-keto-3-deoxy-L-rhamnonate aldolase RhmA	[]	G	Carbohydrate transport and metabolism	GO:0000287/ GO:0008672/ GO:0016830/ GO:0016832	magnesium ion binding/ 2-dehydro-3-deoxyglucarate aldolase activity/ carbon-carbon lyase activity/ aldehyde-lyase activity	GO:0019394/ GO:0042838/ GO:0046392	glucarate catabolic process/ D-glucarate catabolic process/ galactarate catabolic process	GO:0005737	cytoplasm	2.73224	2.42483e-14	1.29119	0.000632233	1.51639	5.73008e-05	2.95745	1.33754e-16
garP	P0AA80	GARP_ECOLI	Probable galactarate transporter (D-galactarate permease)	444	b3127	galactarate/D-glucarate transporter GarP	COG2271	Sugar phosphate permease	[]	G	Carbohydrate transport and metabolism	GO:0022857	transmembrane transporter activity	GO:0015698/ GO:0019580/ GO:0042836	inorganic anion transport/ galactarate metabolic process/ D-glucarate metabolic process	GO:0005887	integral component of plasma membrane	2.14923	6.47701e-05			1.34816	0.0161834	2.4702	4.28246e-06
garR	P0ABQ2	GARR_ECOLI	2-hydroxy-3-oxopropionate reductase (EC 1.1.1.60) (Tartronate semialdehyde reductase) (TSAR)	294	b3125	tartronate semialdehyde reductase	COG2084	3-hydroxyisobutyrate dehydrogenase or related beta-hydroxyacid dehydrogenase	[]	I	Lipid transport and metabolism	GO:0008679/ GO:0050661/ GO:0051287/ GO:0103032	2-hydroxy-3-oxopropionate reductase activity/ NADP binding/ NAD binding/ tartronate semialdehyde reductase activity	GO:0042838/ GO:0046392/ GO:0046487	D-glucarate catabolic process/ galactarate catabolic process/ glyoxylate metabolic process			3.08744	2.42483e-14	1.42481	0.000743394	1.76799	2.5515e-05	3.43062	1.69683e-17
gatC					b2092													1.50385	0.0188735					1.71348	0.00682699
gcd	P15877	DHG_ECOLI	Quinoprotein glucose dehydrogenase (EC 1.1.5.2) (Glucose dehydrogenase [pyrroloquinoline-quinone])	796	b0124	quinoprotein glucose dehydrogenase	COG4993	Glucose dehydrogenase, PQQ-dependent	[]	G	Carbohydrate transport and metabolism	GO:0000287/ GO:0008876/ GO:0048039/ GO:0070968	magnesium ion binding/ quinoprotein glucose dehydrogenase activity/ ubiquinone binding/ pyrroloquinoline quinone binding			GO:0005886/ GO:0016021/ GO:0030288	plasma membrane/ integral component of membrane/ outer membrane-bounded periplasmic space									1.6811	0.00977431					1.53596	0.0164726
gcl	P0AEP7	GCL_ECOLI	Glyoxylate carboligase (EC 4.1.1.47) (Tartronate-semialdehyde synthase)	593	b0507	glyoxylate carboligase	COG3960	Glyoxylate carboligase	[]	Q	Secondary metabolites biosynthesis, transport and catabolism	GO:0000287/ GO:0009028/ GO:0030976/ GO:0042802/ GO:0050660/ GO:0071949	magnesium ion binding/ tartronate-semialdehyde synthase activity/ thiamine pyrophosphate binding/ identical protein binding/ flavin adenine dinucleotide binding/ FAD binding	GO:0009097/ GO:0009099/ GO:0009436/ GO:0046296	isoleucine biosynthetic process/ valine biosynthetic process/ glyoxylate catabolic process/ glycolate catabolic process	GO:0005948	acetolactate synthase complex	2.20694	1.95731e-08	1.99275	5.59636e-07	2.07109	1.84361e-07	2.28528	5.53678e-09	2.12239	7.01901e-05	1.84929	0.000364063	1.94006	0.000159112	2.21317	2.74571e-05
gcvB					b4443													1.42544	0.000646147	1.18913	0.00524682			1.17332	0.00537265			1.15035	0.00137489
gcvH	P0A6T9	GCSH_ECOLI	Glycine cleavage system H protein	129	b2904	glycine cleavage system H protein	COG0509	Glycine cleavage system protein H (lipoate-binding)	['Glycine cleavage']	E	Amino acid transport and metabolism	GO:0031405	lipoic acid binding	GO:0009249/ GO:0019464	protein lipoylation/ glycine decarboxylation via glycine cleavage system	GO:0005737/ GO:0005829/ GO:0005960	cytoplasm/ cytosol/ glycine cleavage complex	1.13929	1.16089e-12					1.31845	1.13079e-16
gcvP	P33195	GCSP_ECOLI	Glycine dehydrogenase (decarboxylating) (EC 1.4.4.2) (Glycine cleavage system P-protein) (Glycine decarboxylase) (Glycine dehydrogenase (aminomethyl-transferring))	957	b2903	glycine decarboxylase	COG0403,COG1003	Glycine cleavage system protein P (pyridoxal-binding), N-terminal domain,Glycine cleavage system protein P (pyridoxal-binding), C-terminal domain	['Glycine cleavage'],['Glycine cleavage']	E,E	Amino acid transport and metabolism,Amino acid transport and metabolism	GO:0004375/ GO:0016594/ GO:0030170/ GO:0042802	glycine dehydrogenase (decarboxylating) activity/ glycine binding/ pyridoxal phosphate binding/ identical protein binding	GO:0019464	glycine decarboxylation via glycine cleavage system	GO:0005829/ GO:0005960	cytosol/ glycine cleavage complex	1.65025	8.09477e-15			1.02545	2.77057e-06	1.93102	4.52356e-20					1.1952	0.00185239	1.02215	0.00932191
gcvR	P0A9I3	GCVR_ECOLI	Glycine cleavage system transcriptional repressor (gcv operon repressor)	190	b2479	putative transcriptional regulator GcvR	COG2716	Glycine cleavage system regulator GcvR	[]	E	Amino acid transport and metabolism			GO:0006351/ GO:0006355	transcription, DNA-templated/ regulation of transcription, DNA-templated	GO:0005829	cytosol	-1.19217	5.00738e-08					-1.11355	3.47101e-07			-1.01709	0.00346996	-1.26845	0.000237271	-1.02547	0.00379787
gfcA	P75885	GFCA_ECOLI	Threonine-rich inner membrane protein GfcA (Group 4 capsule protein A homolog)	101	b0987	threonine-rich inner membrane protein GfcA										GO:0005886/ GO:0016021	plasma membrane/ integral component of membrane	-2.04262	0.000485907	-2.41437	4.90727e-05	-2.19336	0.00023635	-1.82161	0.00196253	-2.18709	0.00627431	-2.80779	0.000266382	-2.86969	0.000187457	-2.249	0.00437114
gfcB	P75884	GFCB_ECOLI	Uncharacterized lipoprotein GfcB (Group 4 capsule protein B homolog)	214	b0986	lipoprotein GfcB										GO:0005886	plasma membrane	-1.32234	0.0372992	-1.64995	0.0108682	-1.69108	0.00863299	-1.36346	0.0307364					-2.82385	0.00232105	-2.3159	0.0157049
gfcC	P75883	GFCC_ECOLI	Uncharacterized protein GfcC (Group 4 capsule protein C homolog)	248	b0985	capsule biosynthesis GfcC family protein														-1.218	0.0410282	-1.27724	0.0307515							-1.97321	0.025469
ghoT	P64646	GHOT_ECOLI	Toxin GhoT	57	b4559	toxin of the GhoTS toxin-antitoxin system								GO:0008219	cell death	GO:0005886/ GO:0016020/ GO:0016021/ GO:0060187	plasma membrane/ membrane/ integral component of membrane/ cell pole	1.12975	0.00132228											1.46764	0.0367651
ghrB	P37666	GHRB_ECOLI	Glyoxylate/hydroxypyruvate reductase B (EC 1.1.1.79) (EC 1.1.1.81) (2-ketoaldonate reductase) (2-ketogluconate reductase) (2KR) (EC 1.1.1.215)	324	b3553	glyoxylate reductase	COG1052	Lactate dehydrogenase or related 2-hydroxyacid dehydrogenase	['Pyridoxal phosphate biosynthesis']	C	Energy production and conversion	GO:0008465/ GO:0008873/ GO:0016618/ GO:0030267/ GO:0051287	glycerate dehydrogenase activity/ gluconate 2-dehydrogenase activity/ hydroxypyruvate reductase activity/ glyoxylate reductase (NADP) activity/ NAD binding	GO:0019521/ GO:0046181	D-gluconate metabolic process/ ketogluconate catabolic process	GO:0005829/ GO:0005886	cytosol/ plasma membrane	-1.74947	7.50745e-15	-1.33662	3.06436e-09	-1.33184	3.4518e-09	-1.74469	7.54597e-15	-1.36363	5.6378e-05	-1.52918	3.73569e-06	-1.6492	6.71465e-07	-1.48365	9.53691e-06
ghxP	P0AF52	GHXP_ECOLI	Guanine/hypoxanthine permease GhxP	449	b4064	guanine/hypoxanthine transporter GhxP	COG2252	Xanthine/guanine/uracil/vitamin C permease GhxP/GhxQ, nucleobase:cation symporter 2 ( NCS2) family	[]	F	Nucleotide transport and metabolism	GO:0005345/ GO:0015208	purine nucleobase transmembrane transporter activity/ guanine transmembrane transporter activity	GO:0035344/ GO:0098710	hypoxanthine transport/ guanine import across plasma membrane	GO:0005886/ GO:0016021	plasma membrane/ integral component of membrane			1.4303	0.00226135	1.37423	0.00330623
ghxQ	Q46817	GHXQ_ECOLI	Guanine/hypoxanthine permease GhxQ	455	b4464	guanine/hypoxanthine transporter GhxQ	COG2252	Xanthine/guanine/uracil/vitamin C permease GhxP/GhxQ, nucleobase:cation symporter 2 ( NCS2) family	[]	F	Nucleotide transport and metabolism	GO:0005345/ GO:0015208	purine nucleobase transmembrane transporter activity/ guanine transmembrane transporter activity	GO:0035344/ GO:0098710	hypoxanthine transport/ guanine import across plasma membrane	GO:0005886/ GO:0005887/ GO:0016020	plasma membrane/ integral component of plasma membrane/ membrane	1.95854	2.0764e-05	1.17469	0.0134418	1.35895	0.00384471	2.14279	2.99513e-06	1.54988	0.00553308	1.36715	0.0125206	1.85083	0.000546889	2.03355	0.000189358
glcA	P69786	PTGCB_ECOLI	PTS system glucose-specific EIICB component (EIICB-Glc) (EII-Glc) [Includes: Glucose permease IIC component (PTS system glucose-specific EIIC component); Glucose-specific phosphotransferase enzyme IIB component (EC 2.7.1.199) (PTS system glucose-specific EIIB component)]	477	b2975	glycolate/lactate:H(+) symporter GlcA	COG1620	L-lactate permease	[]	C	Energy production and conversion	GO:0005355/ GO:0008982/ GO:0016301/ GO:0090563/ GO:0090564	glucose transmembrane transporter activity/ protein-N(PI)-phosphohistidine-sugar phosphotransferase activity/ kinase activity/ protein-phosphocysteine-sugar phosphotransferase activity/ protein-phosphocysteine-glucose phosphotransferase system transporter activity	GO:0009401/ GO:1904659	phosphoenolpyruvate-dependent sugar phosphotransferase system/ glucose transmembrane transport	GO:0005829/ GO:0005886/ GO:0005887	cytosol/ plasma membrane/ integral component of plasma membrane	-2.99847	3.60703e-05	-2.79575	0.000128085	-2.18731	0.00294269	-2.39002	0.00106333
glcC	P0ACL5	GLCC_ECOLI	Glc operon transcriptional activator (Glc regulatory protein) (HTH-type transcriptional regulator GlcC)	254	b2980	DNA-binding transcriptional dual regulator GlcC	COG2186	DNA-binding transcriptional regulator, FadR family	[]	K	Transcription	GO:0003677/ GO:0003700	DNA binding/ DNA-binding transcription factor activity	GO:0006355	regulation of transcription, DNA-templated											2.46163	0.000695543	1.48107	0.0408765			1.67244	0.0218778
glcD	P0AEP9	GLCD_ECOLI	Glycolate oxidase subunit GlcD (EC 1.1.99.14) (Glycolate dehydrogenase subunit GlcD)	499	b2979	glycolate dehydrogenase, putative FAD-linked subunit	COG0277	FAD/FMN-containing lactate dehydrogenase/glycolate oxidase	[]	C	Energy production and conversion	GO:0008891/ GO:0019154/ GO:0047809/ GO:0071949	glycolate oxidase activity/ glycolate dehydrogenase activity/ D-2-hydroxy-acid dehydrogenase activity/ FAD binding	GO:0006974/ GO:0046296	cellular response to DNA damage stimulus/ glycolate catabolic process	GO:0005886/ GO:0009339	plasma membrane/ glycolate oxidase complex	-2.845	0.000857481	-2.12613	0.0148918			-2.3996	0.00528903
glcE	P52073	GLCE_ECOLI	Glycolate oxidase subunit GlcE (EC 1.1.99.14) (Glycolate dehydrogenase subunit GlcE)	350	b4468	glycolate dehydrogenase, putative FAD-binding subunit	COG0277	FAD/FMN-containing lactate dehydrogenase/glycolate oxidase	[]	C	Energy production and conversion	GO:0004458/ GO:0008720/ GO:0019154/ GO:0047809/ GO:0050660/ GO:0071949	D-lactate dehydrogenase (cytochrome) activity/ D-lactate dehydrogenase activity/ glycolate dehydrogenase activity/ D-2-hydroxy-acid dehydrogenase activity/ flavin adenine dinucleotide binding/ FAD binding	GO:0046296/ GO:1903457	glycolate catabolic process/ lactate catabolic process	GO:0005886	plasma membrane	-2.64671	0.0250665	-2.37955	0.0473369							-2.65217	0.0168892	-4.22841	0.000308902
gldA	P0A9S5	GLDA_ECOLI	Glycerol dehydrogenase (GDH) (GLDH) (EC 1.1.1.6)	367	b3945	L-1,2-propanediol dehydrogenase/glycerol dehydrogenase	COG0371	Glycerol dehydrogenase or related enzyme, iron-containing ADH family	['Isoprenoid biosynthesis']	C	Energy production and conversion	GO:0008270/ GO:0008888/ GO:0019147/ GO:0042802	zinc ion binding/ glycerol dehydrogenase [NAD+] activity/ (R)-aminopropanol dehydrogenase activity/ identical protein binding	GO:0019588/ GO:0051289/ GO:0051596	anaerobic glycerol catabolic process/ protein homotetramerization/ methylglyoxal catabolic process	GO:0005829	cytosol	3.12507	4.36298e-38	2.44391	2.73061e-23	2.55848	2.12188e-25	3.23965	6.01354e-41	1.49371	0.0187715	1.88616	0.00220204	2.21252	0.000278363	1.82007	0.00351104
glf	P37747	GLF_ECOLI	UDP-galactopyranose mutase (UGM) (EC 5.4.99.9) (UDP-GALP mutase) (Uridine 5-diphosphate galactopyranose mutase)	367	b2036	UDP-galactopyranose mutase	COG0562	UDP-galactopyranose mutase	[]	M	Cell wall/membrane/envelope biogenesis	GO:0008767/ GO:0050660	UDP-galactopyranose mutase activity/ flavin adenine dinucleotide binding	GO:0009103	lipopolysaccharide biosynthetic process	GO:0005829	cytosol											-1.12982	0.016082
glgA	P0A6U8	GLGA_ECOLI	Glycogen synthase (EC 2.4.1.21) (Starch [bacterial glycogen] synthase)	477	b3429	glycogen synthase	COG0297	Glycogen synthase	[]	G	Carbohydrate transport and metabolism	GO:0004373/ GO:0009011/ GO:0033201	glycogen (starch) synthase activity/ starch synthase activity/ alpha-1,4-glucan synthase activity	GO:0005978/ GO:0006974	glycogen biosynthetic process/ cellular response to DNA damage stimulus	GO:0005829	cytosol	1.83066	1.58001e-20	1.53669	1.45806e-14	1.71985	5.34429e-18	2.01383	8.95041e-25			1.1908	0.002098	1.31542	0.000591859	1.04322	0.0077614
glgB	P07762	GLGB_ECOLI	1,4-alpha-glucan branching enzyme GlgB (EC 2.4.1.18) (1,4-alpha-D-glucan:1,4-alpha-D-glucan 6-glucosyl-transferase) (Alpha-(1->4)-glucan branching enzyme) (Glycogen branching enzyme) (BE)	728	b3432	1,4-alpha-glucan branching enzyme	COG0296	1,4-alpha-glucan branching enzyme	[]	G	Carbohydrate transport and metabolism	GO:0003844/ GO:0004553/ GO:0043169/ GO:0102752	1,4-alpha-glucan branching enzyme activity/ hydrolase activity, hydrolyzing O-glycosyl compounds/ cation binding/ 1,4-alpha-glucan branching enzyme activity (using a glucosylated glycogenin as primer for glycogen synthesis)	GO:0005975/ GO:0005978/ GO:0006974	carbohydrate metabolic process/ glycogen biosynthetic process/ cellular response to DNA damage stimulus	GO:0005737/ GO:0005829	cytoplasm/ cytosol	1.432	6.2095e-14	1.19429	6.76615e-10	1.28355	2.78561e-11	1.52126	1.19207e-15
glgC	P0A6V1	GLGC_ECOLI	Glucose-1-phosphate adenylyltransferase (EC 2.7.7.27) (ADP-glucose pyrophosphorylase) (ADPGlc PPase) (ADP-glucose synthase)	431	b3430	glucose-1-phosphate adenylyltransferase	COG0448	Glucose-1-phosphate adenylyltransferase (ADP-glucose pyrophosphorylase)	[]	G	Carbohydrate transport and metabolism	GO:0000287/ GO:0005524/ GO:0008878/ GO:0016208/ GO:0042802	magnesium ion binding/ ATP binding/ glucose-1-phosphate adenylyltransferase activity/ AMP binding/ identical protein binding	GO:0005978	glycogen biosynthetic process	GO:0010170	glucose-1-phosphate adenylyltransferase complex	2.89751	4.61957e-45	2.24578	3.88983e-27	2.3307	4.12971e-29	2.98242	6.00309e-48	1.32369	0.00664971	1.63352	0.00053166	1.86946	6.4265e-05	1.55963	0.00108128
glgP	P0AC86	PHSG_ECOLI	Glycogen phosphorylase (EC 2.4.1.1)	815	b3428	glycogen phosphorylase	COG0058	Glucan phosphorylase	[]	G	Carbohydrate transport and metabolism	GO:0008184/ GO:0030170/ GO:0102250/ GO:0102499	glycogen phosphorylase activity/ pyridoxal phosphate binding/ linear malto-oligosaccharide phosphorylase activity/ SHG alpha-glucan phosphorylase activity	GO:0005980	glycogen catabolic process	GO:0005737	cytoplasm	1.59764	1.10444e-19	1.22035	9.82433e-12	1.2182	1.10605e-11	1.59549	1.14396e-19
glgS	P26649	GLGS_ECOLI	Surface composition regulator	66	b3049	surface composition regulator								GO:0010676/ GO:1900232/ GO:1902201	positive regulation of cellular carbohydrate metabolic process/ negative regulation of single-species biofilm formation on inanimate substrate/ negative regulation of bacterial-type flagellum-dependent cell motility			1.01124	0.000292985	1.64294	2.96016e-09	1.54387	2.6515e-08					1.99903	0.00273792
glgX	P15067	GLGX_ECOLI	Glycogen debranching enzyme (EC 3.2.1.196) (Glycogen operon protein GlgX) (Limit dextrin alpha-1,6-maltotetraose-hydrolase)	657	b3431	limit dextrin alpha-1,6-glucohydrolase	COG1523	Pullulanase/glycogen debranching enzyme	[]	G	Carbohydrate transport and metabolism	GO:0004133/ GO:0004135	glycogen debranching enzyme activity/ amylo-alpha-1,6-glucosidase activity	GO:0005980/ GO:0006974	glycogen catabolic process/ cellular response to DNA damage stimulus			1.96874	2.15167e-25	1.60988	4.94328e-17	1.75908	3.77451e-20	2.11793	2.43303e-29			1.11457	0.00802628	1.35759	0.00101403	1.16315	0.00594037
glmY					b4441													1.48248	0.000706934	2.09085	1.53841e-06	1.62079	0.000196557	1.01243	0.0223039			1.98597	3.91671e-05	1.49656	0.00195927
glmZ					b4456													1.68363	0.000450794	2.22308	3.81233e-06	1.88082	9.7795e-05	1.34137	0.00562546			1.15332	0.00420603
glnA	P0A9C5	GLN1B_ECOLI	Glutamine synthetase (GS) (EC 6.3.1.2) (Glutamate--ammonia ligase) (Glutamine synthetase I beta) (GSI beta)	469	b3870	glutamine synthetase	COG0174	Glutamine synthetase	['Glutamine biosynthesis']	E	Amino acid transport and metabolism	GO:0004356/ GO:0005524/ GO:0042802/ GO:0046872	glutamate-ammonia ligase activity/ ATP binding/ identical protein binding/ metal ion binding	GO:0006542/ GO:0009314/ GO:0019676/ GO:0019740	glutamine biosynthetic process/ response to radiation/ ammonia assimilation cycle/ nitrogen utilization	GO:0005737/ GO:0005829/ GO:0016020	cytoplasm/ cytosol/ membrane			-1.84039	0.000263124	-1.58786	0.00171926			-1.56213	0.0159776	-1.83626	0.00349801	-1.88633	0.00240957	-1.61219	0.0113676
glnE	P30870	GLNE_ECOLI	Bifunctional glutamine synthetase adenylyltransferase/adenylyl-removing enzyme (ATP:glutamine synthetase adenylyltransferase) (ATase) [Includes: Glutamine synthetase adenylyl-L-tyrosine phosphorylase (EC 2.7.7.89) (Adenylyl removase) (AR) (AT-N) (AT-N440) (P-I); Glutamine synthetase adenylyl transferase (EC 2.7.7.42) (Adenylyl transferase) (AT) (AT-C)]	946	b3053	fused glutamine synthetase deadenylase/glutamine synthetase adenylyltransferase	COG1391	Glutamine synthetase adenylyltransferase	[]	O	Posttranslational modification, protein turnover, chaperones	GO:0000287/ GO:0005524/ GO:0008882/ GO:0047388	magnesium ion binding/ ATP binding/ [glutamate-ammonia-ligase] adenylyltransferase activity/ [glutamine synthetase]-adenylyl-L-tyrosine phosphorylase	GO:0000820/ GO:0008152	regulation of glutamine family amino acid metabolic process/ metabolic process	GO:0005829	cytosol	1.40503	4.82153e-11					1.4605	6.7929e-12
glnG	P0AFB8	NTRC_ECOLI	DNA-binding transcriptional regulator NtrC (Nitrogen regulation protein NR(I)) (Nitrogen regulator I) (NRI)	469	b3868	DNA-binding transcriptional dual regulator NtrC	COG2204	DNA-binding transcriptional response regulator, NtrC family, contains REC, AAA-type ATPase, and a Fis-type DNA-binding domains	[]	T	Signal transduction mechanisms	GO:0000156/ GO:0005524/ GO:0043565	phosphorelay response regulator activity/ ATP binding/ sequence-specific DNA binding	GO:0006355/ GO:0006808/ GO:0009399	regulation of transcription, DNA-templated/ regulation of nitrogen utilization/ nitrogen fixation	GO:0005829	cytosol	1.24647	0.000151215					1.49881	4.71381e-06	1.00062	0.00533246					1.2601	0.000320198
glnH	P0AEQ3	GLNH_ECOLI	Glutamine-binding periplasmic protein (GlnBP)	248	b0811	L-glutamine ABC transporter periplasmic binding protein	COG0834	ABC-type amino acid transport/signal transduction system, periplasmic component/domain	[]	T	Signal transduction mechanisms	GO:0015276	ligand-gated ion channel activity	GO:0006865	amino acid transport	GO:0016020/ GO:0030288	membrane/ outer membrane-bounded periplasmic space			-1.49235	0.00525946	-1.22659	0.0229227			-1.36947	0.00205037	-1.22958	0.00463605	-1.15332	0.00716598	-1.29321	0.00316136
glnK	P0AC55	GLNK_ECOLI	Nitrogen regulatory protein GlnK (Nitrogen regulatory protein P-II 2) (PII-like protein)	112	b0450	nitrogen regulator GlnK	COG0347	Nitrogen regulatory protein PII	[]	T	Signal transduction mechanisms	GO:0005524/ GO:0030234/ GO:0042802	ATP binding/ enzyme regulator activity/ identical protein binding	GO:0006808/ GO:0045848	regulation of nitrogen utilization/ positive regulation of nitrogen utilization	GO:0005829/ GO:0005886	cytosol/ plasma membrane	2.02687	0.0157391					1.95305	0.0192581
glnP	P0AEQ6	GLNP_ECOLI	Glutamine transport system permease protein GlnP	219	b0810	L-glutamine ABC transporter membrane subunit	COG0765	ABC-type amino acid transport system, permease component	[]	E	Amino acid transport and metabolism	GO:0022857	transmembrane transporter activity	GO:0006865	amino acid transport	GO:0005886/ GO:0043190	plasma membrane/ ATP-binding cassette (ABC) transporter complex	-1.77526	0.000125639	-2.04089	1.26638e-05	-1.84978	7.83461e-05	-1.58414	0.000637287	-1.75811	0.00390356	-1.90915	0.00125104	-2.07576	0.000407897	-1.92472	0.0013415
glnQ	P10346	GLNQ_ECOLI	Glutamine transport ATP-binding protein GlnQ	240	b0809	L-glutamine ABC transporter ATP binding subunit	COG1126	ABC-type polar amino acid transport system, ATPase component	[]	E	Amino acid transport and metabolism	GO:0005524/ GO:0015424	ATP binding/ ATPase-coupled amino acid transmembrane transporter activity			GO:0005886	plasma membrane	-2.29232	4.08559e-07	-1.74133	0.000128245	-1.78638	8.27808e-05	-2.33736	2.21791e-07	-2.53034	2.24113e-05	-2.68912	4.61104e-06	-2.38256	4.20508e-05	-2.22378	0.000170386
glnS	P00962	SYQ_ECOLI	Glutamine--tRNA ligase (EC 6.1.1.18) (Glutaminyl-tRNA synthetase) (GlnRS)	554	b0680	glutamine--tRNA ligase	COG0008	Glutamyl- or glutaminyl-tRNA synthetase	['Heme biosynthesis']	J	Translation, ribosomal structure and biogenesis	GO:0004819/ GO:0005524	glutamine-tRNA ligase activity/ ATP binding	GO:0006424/ GO:0006425	glutamyl-tRNA aminoacylation/ glutaminyl-tRNA aminoacylation	GO:0005829	cytosol							-1.05859	5.43634e-06
glnU					b0670													-1.96956	9.41498e-05	-2.05327	5.52757e-05	-1.66352	0.00117397	-1.57981	0.00187117
glnV					b0665															-1.41567	0.00215645	-1.02077	0.0295008
glnW					b0668													-2.03503	0.00027269	-2.01077	0.000378989	-1.55266	0.00643184	-1.57691	0.00529846
glnX					b0664																					1.54482	9.14175e-05	2.18241	4.62415e-08	1.53959	0.000183208
glpA	P0A9C0	GLPA_ECOLI	Anaerobic glycerol-3-phosphate dehydrogenase subunit A (G-3-P dehydrogenase) (EC 1.1.5.3)	542	b2241	anaerobic glycerol-3-phosphate dehydrogenase subunit A	COG0578	Glycerol-3-phosphate dehydrogenase	['Isoprenoid biosynthesis']	C	Energy production and conversion	GO:0004368/ GO:0010181/ GO:0050660/ GO:0052591	glycerol-3-phosphate dehydrogenase (quinone) activity/ FMN binding/ flavin adenine dinucleotide binding/ sn-glycerol-3-phosphate:ubiquinone-8 oxidoreductase activity	GO:0009061/ GO:0019563/ GO:0046168	anaerobic respiration/ glycerol catabolic process/ glycerol-3-phosphate catabolic process	GO:0005829/ GO:0005886/ GO:0009331	cytosol/ plasma membrane/ glycerol-3-phosphate dehydrogenase complex	2.41064	9.53436e-09	1.29434	0.00369722	1.4472	0.0011594	2.5635	1.04806e-09
glpB	P13033	GLPB_ECOLI	Anaerobic glycerol-3-phosphate dehydrogenase subunit B (Anaerobic G-3-P dehydrogenase subunit B) (Anaerobic G3Pdhase B) (EC 1.1.5.3)	419	b2242	anaerobic glycerol-3-phosphate dehydrogenase subunit B	COG3075	Anaerobic glycerol-3-phosphate dehydrogenase	[]	E	Amino acid transport and metabolism	GO:0004368/ GO:0010181/ GO:0052591	glycerol-3-phosphate dehydrogenase (quinone) activity/ FMN binding/ sn-glycerol-3-phosphate:ubiquinone-8 oxidoreductase activity	GO:0009061/ GO:0019563/ GO:0046168	anaerobic respiration/ glycerol catabolic process/ glycerol-3-phosphate catabolic process	GO:0005829/ GO:0005886/ GO:0009331	cytosol/ plasma membrane/ glycerol-3-phosphate dehydrogenase complex	1.79757	1.39588e-06	1.07112	0.00699633			1.68877	4.87836e-06	1.21877	0.00857542					1.15618	0.0116496
glpC	P0A996	GLPC_ECOLI	Anaerobic glycerol-3-phosphate dehydrogenase subunit C (G-3-P dehydrogenase)	396	b2243	anaerobic glycerol-3-phosphate dehydrogenase subunit C	COG0247	Fe-S cluster-containing oxidoreductase, includes glycolate oxidase subunit GlcF	[]	C	Energy production and conversion	GO:0046872/ GO:0051536/ GO:0051539	metal ion binding/ iron-sulfur cluster binding/ 4 iron, 4 sulfur cluster binding	GO:0009061/ GO:0019563/ GO:0022900	anaerobic respiration/ glycerol catabolic process/ electron transport chain	GO:0005886	plasma membrane	2.01793	1.5114e-07	1.39338	0.000472796	1.39434	0.000458257	2.01889	1.32191e-07	1.2936	0.00326502					1.0822	0.0146062
glpD	P13035	GLPD_ECOLI	Aerobic glycerol-3-phosphate dehydrogenase (EC 1.1.5.3)	501	b3426	aerobic glycerol 3-phosphate dehydrogenase	COG0578	Glycerol-3-phosphate dehydrogenase	['Isoprenoid biosynthesis']	C	Energy production and conversion	GO:0004368/ GO:0009055/ GO:0052590/ GO:0052591/ GO:0071949	glycerol-3-phosphate dehydrogenase (quinone) activity/ electron transfer activity/ sn-glycerol-3-phosphate:ubiquinone oxidoreductase activity/ sn-glycerol-3-phosphate:ubiquinone-8 oxidoreductase activity/ FAD binding	GO:0019563/ GO:0046168	glycerol catabolic process/ glycerol-3-phosphate catabolic process	GO:0005887/ GO:0009331	integral component of plasma membrane/ glycerol-3-phosphate dehydrogenase complex	2.55637	4.26094e-07	1.73809	0.000760314	1.85142	0.000319347	2.66971	1.1598e-07	1.76801	5.7934e-12	1.6591	1.53092e-10	1.96544	2.72491e-15	2.07435	8.86125e-17
glpG	P09391	GLPG_ECOLI	Rhomboid protease GlpG (EC 3.4.21.105) (Intramembrane serine protease)	276	b3424	rhomboid protease GlpG	COG0705	Membrane-associated serine protease, rhomboid family	[]	O	Posttranslational modification, protein turnover, chaperones	GO:0004175/ GO:0004252/ GO:0042802	endopeptidase activity/ serine-type endopeptidase activity/ identical protein binding	GO:0006508	proteolysis	GO:0005886/ GO:0005887	plasma membrane/ integral component of plasma membrane	-1.34034	7.62528e-06	-1.06176	0.000458774			-1.2263	4.3158e-05
glpK	P0A6F3	GLPK_ECOLI	Glycerol kinase (EC 2.7.1.30) (ATP:glycerol 3-phosphotransferase) (Glycerokinase) (GK)	502	b3926	glycerol kinase	COG0554	Glycerol kinase	[]	C	Energy production and conversion	GO:0004370/ GO:0005524/ GO:0008270/ GO:0042802/ GO:0046872	glycerol kinase activity/ ATP binding/ zinc ion binding/ identical protein binding/ metal ion binding	GO:0006071/ GO:0006072/ GO:0006974/ GO:0016310/ GO:0019563	glycerol metabolic process/ glycerol-3-phosphate metabolic process/ cellular response to DNA damage stimulus/ phosphorylation/ glycerol catabolic process	GO:0005829	cytosol	1.16258	1.49417e-07					1.24694	1.49806e-08
glpQ	P09394	GLPQ_ECOLI	Glycerophosphodiester phosphodiesterase, periplasmic (Glycerophosphoryl diester phosphodiesterase, periplasmic) (EC 3.1.4.46)	358	b2239	glycerophosphoryl diester phosphodiesterase GlpQ	COG0584	Glycerophosphoryl diester phosphodiesterase	[]	I	Lipid transport and metabolism	GO:0005509/ GO:0008889/ GO:0046872	calcium ion binding/ glycerophosphodiester phosphodiesterase activity/ metal ion binding	GO:0006071/ GO:0006629	glycerol metabolic process/ lipid metabolic process	GO:0042597	periplasmic space	1.0016	3.87848e-05
glpT	P08194	GLPT_ECOLI	Glycerol-3-phosphate transporter (G-3-P transporter) (G-3-P permease)	452	b2240	sn-glycerol 3-phosphate:phosphate antiporter	COG2271	Sugar phosphate permease	[]	G	Carbohydrate transport and metabolism	GO:0015169/ GO:0015315/ GO:0015527	glycerol-3-phosphate transmembrane transporter activity/ organophosphate:inorganic phosphate antiporter activity/ glycerol-phosphate:inorganic phosphate antiporter activity	GO:0006071/ GO:0015793/ GO:0015794	glycerol metabolic process/ glycerol transport/ glycerol-3-phosphate transmembrane transport	GO:0005886/ GO:0016021	plasma membrane/ integral component of membrane	1.18197	0.0024394
glsA	A0A4S5ATH7	A0A4S5ATH7_ECOLI	Glutaminase (EC 3.5.1.2)	308	b0485	glutaminase 1	COG2066	Glutaminase	[]	E	Amino acid transport and metabolism							1.26848	3.01847e-06	1.96136	2.52284e-13	1.82623	1.15924e-11	1.13334	3.04177e-05	1.38597	0.0301571	1.62266	0.00880762	1.46601	0.0164807
glsB					b1524		COG2066	Glutaminase	[]	E	Amino acid transport and metabolism							-1.55327	1.14616e-05	-1.20743	0.000778931	-1.19497	0.000871158	-1.5408	1.28988e-05	-1.47739	0.00148822	-1.40418	0.00201847	-1.42622	0.00154771	-1.49943	0.00109159
gltB	P09831	GLTB_ECOLI	Glutamate synthase [NADPH] large chain (EC 1.4.1.13) (Glutamate synthase subunit alpha) (GLTS alpha chain) (NADPH-GOGAT)	1486	b3212	glutamate synthase subunit GltB	COG0067,COG0069,COG0070	Glutamate synthase domain 1,Glutamate synthase domain 2,Glutamate synthase domain 3	['Glutamine biosynthesis'],['Glutamine biosynthesis'],['Glutamine biosynthesis']	E,E,E	Amino acid transport and metabolism,Amino acid transport and metabolism,Amino acid transport and metabolism	GO:0004355/ GO:0015930/ GO:0016491/ GO:0046872/ GO:0051538	glutamate synthase (NADPH) activity/ glutamate synthase activity/ oxidoreductase activity/ metal ion binding/ 3 iron, 4 sulfur cluster binding	GO:0006537/ GO:0019676/ GO:0097054	glutamate biosynthetic process/ ammonia assimilation cycle/ L-glutamate biosynthetic process	GO:0005829	cytosol											-1.92702	0.0089434	-1.4587	0.0473064
gltD	P09832	GLTD_ECOLI	Glutamate synthase [NADPH] small chain (EC 1.4.1.13) (Glutamate synthase subunit beta) (GLTS beta chain) (NADPH-GOGAT)	472	b3213	glutamate synthase subunit GltD	COG0493	NADPH-dependent glutamate synthase beta chain or related oxidoreductase	['Glutamine biosynthesis']	E	Amino acid transport and metabolism	GO:0004355/ GO:0046872/ GO:0051539	glutamate synthase (NADPH) activity/ metal ion binding/ 4 iron, 4 sulfur cluster binding	GO:0006537/ GO:0097054	glutamate biosynthetic process/ L-glutamate biosynthetic process	GO:0005829	cytosol							1.11285	0.0308793
gltF	P28721	GLTF_ECOLI	Protein GltF	254	b3214	periplasmic protein GltF										GO:0005886/ GO:0016021/ GO:0030288	plasma membrane/ integral component of membrane/ outer membrane-bounded periplasmic space	-1.79995	0.00245165	-1.80231	0.00259166	-1.63555	0.00638042	-1.63318	0.00623155	-2.25638	0.0123259	-2.57386	0.00291953
gltJ	P0AER3	GLTJ_ECOLI	Glutamate/aspartate import permease protein GltJ	246	b0654	glutamate/aspartate ABC transporter membrane subunit GltJ	COG0765	ABC-type amino acid transport system, permease component	[]	E	Amino acid transport and metabolism	GO:0022857	transmembrane transporter activity	GO:0006865	amino acid transport	GO:0005886/ GO:0043190	plasma membrane/ ATP-binding cassette (ABC) transporter complex	-1.32788	2.24683e-05	-1.32519	2.77227e-05							-1.70128	0.0135725	-1.50377	0.0264279
gltK	P0AER5	GLTK_ECOLI	Glutamate/aspartate import permease protein GltK	224	b0653	glutamate/aspartate ABC transporter membrane subunit GltK	COG0765	ABC-type amino acid transport system, permease component	[]	E	Amino acid transport and metabolism	GO:0022857	transmembrane transporter activity	GO:0006865/ GO:1901998	amino acid transport/ toxin transport	GO:0005886/ GO:0043190	plasma membrane/ ATP-binding cassette (ABC) transporter complex	-1.35536	0.000141932	-1.60659	9.56899e-06	-1.17768	0.00136082
gltS	P0AER8	GLTS_ECOLI	Sodium/glutamate symporter (Glutamate permease)	401	b3653	glutamate:sodium symporter	COG0786	Na+/glutamate symporter	[]	E	Amino acid transport and metabolism	GO:0015293/ GO:0015501	symporter activity/ glutamate:sodium symporter activity	GO:0015813	L-glutamate transmembrane transport	GO:0005886/ GO:0016021	plasma membrane/ integral component of membrane	1.67261	1.54895e-11	1.96631	1.51936e-15	1.89331	1.84379e-14	1.59961	1.06931e-10	1.01045	0.0117634	1.0845	0.0053997	1.1007	0.00422873	1.02665	0.00919099
gltT					b3969													-1.96445	0.000124236	-1.98162	0.000127176	-1.44203	0.00571504	-1.42487	0.00593861	-1.41211	0.000647046	-1.17882	0.00386437	-1.36351	0.000718642	-1.5968	9.71414e-05
gltU					b3757													-1.47699	0.00803108	-1.92466	0.000566281	-1.45047	0.0101596									-1.52597	0.000199719
gltV					b4008													-1.77697	0.00180808	-1.92561	0.000810538	-1.284	0.0284182									-1.53541	9.53691e-06
gltW					b2590													-1.75372	0.00293728	-1.64636	0.00585902	-1.21893	0.0444009	-1.3263	0.0264981	-1.71803	1.39496e-05	-1.41361	0.000315499	-1.2843	0.000975702	-1.58873	5.80956e-05
gltX	P04805	SYE_ECOLI	Glutamate--tRNA ligase (EC 6.1.1.17) (Glutamyl-tRNA synthetase) (GluRS)	471	b2400	glutamate--tRNA ligase	COG0008	Glutamyl- or glutaminyl-tRNA synthetase	['Heme biosynthesis']	J	Translation, ribosomal structure and biogenesis	GO:0000049/ GO:0004818/ GO:0005524/ GO:0008270	tRNA binding/ glutamate-tRNA ligase activity/ ATP binding/ zinc ion binding	GO:0006424	glutamyl-tRNA aminoacylation	GO:0005829	cytosol	-1.34233	8.4811e-07	-1.17168	2.2128e-05	-1.25213	5.49681e-06	-1.42278	1.63593e-07	-1.1916	0.000274941	-1.15061	0.000365775	-1.25778	8.62497e-05	-1.29876	6.58742e-05
gluQ	P27305	GLUQ_ECOLI	Glutamyl-Q tRNA(Asp) synthetase (Glu-Q-RSs) (EC 6.1.1.-)	308	b0144	glutamyl-Q tRNA(Asp) synthetase	COG0008	Glutamyl- or glutaminyl-tRNA synthetase	['Heme biosynthesis']	J	Translation, ribosomal structure and biogenesis	GO:0004818/ GO:0005524/ GO:0008270	glutamate-tRNA ligase activity/ ATP binding/ zinc ion binding	GO:0002097/ GO:0006424	tRNA wobble base modification/ glutamyl-tRNA aminoacylation	GO:0005829	cytosol	-1.13281	0.000309	-1.54643	1.21157e-06	-1.23131	0.000125087			-1.04993	0.0339016					-1.23974	0.0106144
glvC	P31452	PTXC_ECOLI	Phosphotransferase IIC component GlvC (PTS system EIIC component)	368	b3683	putative PTS enzyme II component GlvC	COG1263	Phosphotransferase system IIC components, glucose/maltose/N-acetylglucosamine-specific	[]	G	Carbohydrate transport and metabolism	GO:0008982/ GO:0090563	protein-N(PI)-phosphohistidine-sugar phosphotransferase activity/ protein-phosphocysteine-sugar phosphotransferase activity	GO:0008643/ GO:0009401	carbohydrate transport/ phosphoenolpyruvate-dependent sugar phosphotransferase system	GO:0005886/ GO:0005887	plasma membrane/ integral component of plasma membrane	1.20191	0.00293123	1.08456	0.00873767	1.08972	0.0080886	1.20707	0.00273734
glxK	P77364	GLXK2_ECOLI	Glycerate 3-kinase (EC 2.7.1.31) (D-Glycerate-3-kinase) (Glycerate kinase 2) (GK2)	381	b0514	glycerate 2-kinase 2	COG1929	Glycerate kinase	['Non-phosphorylated Entner-Doudoroff pathway']	G	Carbohydrate transport and metabolism	GO:0005524/ GO:0008887/ GO:0043798	ATP binding/ glycerate kinase activity/ glycerate 2-kinase activity	GO:0009436/ GO:0031388/ GO:0046296	glyoxylate catabolic process/ organic acid phosphorylation/ glycolate catabolic process					1.16871	0.000276671	1.17916	0.000237544
glxR	P77161	GLXR_ECOLI	2-hydroxy-3-oxopropionate reductase (EC 1.1.1.60) (Tartronate semialdehyde reductase) (TSAR)	292	b0509	tartronate semialdehyde reductase 2	COG2084	3-hydroxyisobutyrate dehydrogenase or related beta-hydroxyacid dehydrogenase	[]	I	Lipid transport and metabolism	GO:0008679/ GO:0050661/ GO:0051287/ GO:0103032	2-hydroxy-3-oxopropionate reductase activity/ NADP binding/ NAD binding/ tartronate semialdehyde reductase activity	GO:0006974/ GO:0009436/ GO:0009442/ GO:0046296	cellular response to DNA damage stimulus/ glyoxylate catabolic process/ allantoin assimilation pathway/ glycolate catabolic process															2.07549	0.0100765
glyQ	P00960	SYGA_ECOLI	Glycine--tRNA ligase alpha subunit (EC 6.1.1.14) (Glycyl-tRNA synthetase alpha subunit) (GlyRS)	303	b3560	glycine--tRNA ligase subunit alpha	COG0752	Glycyl-tRNA synthetase, alpha subunit	['Aminoacyl-tRNA synthetases']	J	Translation, ribosomal structure and biogenesis	GO:0004820/ GO:0005524	glycine-tRNA ligase activity/ ATP binding	GO:0006426	glycyl-tRNA aminoacylation	GO:0005829	cytosol	-1.18483	7.36028e-06	-1.25573	2.47946e-06	-1.32427	6.4752e-07	-1.25336	2.02055e-06			-1.07862	0.000130491	-1.09942	8.99991e-05	-1.00076	0.000481694
glyT					b3978													-1.87204	1.41769e-06	-1.3547	0.000527342	-1.19172	0.00238599	-1.70907	1.05857e-05							-1.2184	0.00622366
glyU					b2864													-1.78934	0.00701813	-3.13036	3.00487e-05	-3.14765	2.66002e-05	-1.80664	0.00631987
glyW					b1911													-1.75026	2.73634e-08	-1.52575	1.47237e-06	-1.49969	2.24605e-06	-1.72419	4.06472e-08
glyX	P15067	GLGX_ECOLI	Glycogen debranching enzyme (EC 3.2.1.196) (Glycogen operon protein GlgX) (Limit dextrin alpha-1,6-maltotetraose-hydrolase)	657	b4164	tRNA-Gly						GO:0004133/ GO:0004133/ GO:0004135/ GO:0004135	glycogen debranching enzyme activity/ glycogen debranching enzyme activity/ amylo-alpha-1,6-glucosidase activity/ amylo-alpha-1,6-glucosidase activity	GO:0005980/ GO:0005980/ GO:0006974/ GO:0006974	glycogen catabolic process/ glycogen catabolic process/ cellular response to DNA damage stimulus/ cellular response to DNA damage stimulus			-1.57569	0.00206839	-1.46332	0.00470347	-1.40354	0.00662591	-1.51591	0.00306375
glyY					b4165													-1.69795	0.0283441	-2.08152	0.00741229	-1.78219	0.022784
gmd	P0AC88	GM4D_ECOLI	GDP-mannose 4,6-dehydratase (EC 4.2.1.47) (GDP-D-mannose dehydratase)	373	b2053	GDP-mannose 4,6-dehydratase	COG1089	GDP-D-mannose dehydratase	[]	M	Cell wall/membrane/envelope biogenesis	GO:0008446/ GO:0070401	GDP-mannose 4,6-dehydratase activity/ NADP+ binding	GO:0009242/ GO:0019673/ GO:0042351	colanic acid biosynthetic process/ GDP-mannose metabolic process/ 'de novo' GDP-L-fucose biosynthetic process	GO:0005737	cytoplasm									2.60821	0.0226813
gnsA	P0AC92	GNSA_ECOLI	Protein GnsA	57	b4517	putative phosphatidylethanolamine synthesis regulator GnsA						GO:0042802	identical protein binding			GO:0005829	cytosol							-1.04039	0.0305517			-1.37357	0.0264166	-1.65148	0.00682723
gnsB	P77695	GNSB_ECOLI	Protein GnsB	57	b1550	Qin prophage; protein GnsB										GO:0005829	cytosol	-2.42206	2.10373e-11	-2.44288	1.47243e-11	-2.43176	1.89141e-11	-2.41095	2.31286e-11	-1.83226	0.0103184	-2.46178	0.000349627	-2.80268	4.77318e-05	-2.17316	0.00203391
gntP	P0AC94	GNTP_ECOLI	High-affinity gluconate transporter (Gluconate permease 3) (Gnt-III system)	447	b4321	fructuronate transporter	COG2610	H+/gluconate symporter GntT or related permease, GntP/DsdX family	[]	G	Carbohydrate transport and metabolism	GO:0005351/ GO:0015128	carbohydrate:proton symporter activity/ gluconate transmembrane transporter activity	GO:0035429/ GO:0046177	gluconate transmembrane transport/ D-gluconate catabolic process	GO:0005886/ GO:0005887/ GO:0016020	plasma membrane/ integral component of plasma membrane/ membrane							1.00461	0.00153064
gntX					b3413		COG1040	DNA utilization protein ComFC/GntX, contains phosphoribosyltransferase domain	[]	R	General function prediction only											1.01872	2.43969e-06
gpmM	A0A4S5AQT5	A0A4S5AQT5_ECOLI	2,3-bisphosphoglycerate-independent phosphoglycerate mutase (BPG-independent PGAM) (Phosphoglyceromutase) (iPGM) (EC 5.4.2.12)	514	b3612	2,3-bisphosphoglycerate-independent phosphoglycerate mutase	COG0696	Phosphoglycerate mutase (BPG-independent), AlkP superfamily	['Glycolysis']	G	Carbohydrate transport and metabolism							1.44704	8.27033e-05	1.152	0.00211703	1.16644	0.00181129	1.46148	6.84409e-05
gpp	P25552	GPPA_ECOLI	Guanosine-5'-triphosphate,3'-diphosphate pyrophosphatase (EC 3.6.1.40) (Guanosine pentaphosphate phosphohydrolase) (pppGpp-5'-phosphohydrolase)	494	b3779	guanosine-5'-triphosphate,3'-diphosphate phosphatase	COG0248	Exopolyphosphatase/pppGpp-phosphohydrolase	[]	T	Signal transduction mechanisms	GO:0008894/ GO:0016462	guanosine-5'-triphosphate,3'-diphosphate diphosphatase activity/ pyrophosphatase activity	GO:0006793/ GO:0015949/ GO:0015970/ GO:0015974/ GO:0042594	phosphorus metabolic process/ nucleobase-containing small molecule interconversion/ guanosine tetraphosphate biosynthetic process/ guanosine pentaphosphate catabolic process/ response to starvation													-1.16924	0.00165251	-1.04331	0.00452579
gpr	Q46851	GPR_ECOLI	L-glyceraldehyde 3-phosphate reductase (GAP reductase) (EC 1.1.1.-)	346	b3001	L-glyceraldehyde 3-phosphate reductase	COG0667	Pyridoxal reductase PdxI or related oxidoreductase, aldo/keto reductase family	[]	H	Coenzyme transport and metabolism	GO:0016616/ GO:0047834	oxidoreductase activity, acting on the CH-OH group of donors, NAD or NADP as acceptor/ D-threo-aldose 1-dehydrogenase activity	GO:0006974/ GO:0051596	cellular response to DNA damage stimulus/ methylglyoxal catabolic process			1.10036	0.00127455					1.41563	2.868e-05
gpt	P0A9M5	XGPT_ECOLI	Xanthine-guanine phosphoribosyltransferase (XGPRT) (EC 2.4.2.-) (EC 2.4.2.22) (Xanthine phosphoribosyltransferase)	152	b0238	xanthine-guanine phsophoribosyltransferase	COG0503	Adenine/guanine phosphoribosyltransferase or related PRPP-binding protein	['Purine salvage']	F	Nucleotide transport and metabolism	GO:0000287/ GO:0000310/ GO:0004422/ GO:0052657/ GO:0097216	magnesium ion binding/ xanthine phosphoribosyltransferase activity/ hypoxanthine phosphoribosyltransferase activity/ guanine phosphoribosyltransferase activity/ guanosine tetraphosphate binding	GO:0006166/ GO:0032263/ GO:0032264/ GO:0032265/ GO:0051289	purine ribonucleoside salvage/ GMP salvage/ IMP salvage/ XMP salvage/ protein homotetramerization	GO:0005829/ GO:0005886	cytosol/ plasma membrane	-2.38692	1.20634e-05	-2.4213	1.10021e-05	-2.22743	5.38189e-05	-2.19304	5.88987e-05	-1.75628	0.0211963			-1.50056	0.0424532	-1.98517	0.00781801
greA	P0A6W5	GREA_ECOLI	Transcription elongation factor GreA (Transcript cleavage factor GreA)	158	b3181	transcription elongation factor GreA	COG0782	Transcription elongation factor, GreA/GreB family	[]	K	Transcription	GO:0001108/ GO:0003677/ GO:0070063	bacterial-type RNA polymerase holo enzyme binding/ DNA binding/ RNA polymerase binding	GO:0006354/ GO:0032784	DNA-templated transcription, elongation/ regulation of DNA-templated transcription, elongation	GO:0005737/ GO:0005829	cytoplasm/ cytosol	-1.4829	0.00907579	-1.86199	0.00106603	-1.69514	0.00291577	-1.31605	0.0210903	-1.32673	0.00540852	-1.83942	6.13433e-05	-1.84348	5.62625e-05	-1.33079	0.00448925
groL	P0A6F5	CH60_ECOLI	60 kDa chaperonin (GroEL protein) (Protein Cpn60)	548	b4143	chaperonin GroEL	COG0459	Chaperonin GroEL (HSP60 family)	[]	O	Posttranslational modification, protein turnover, chaperones	GO:0000287/ GO:0005524/ GO:0042802/ GO:0051082	magnesium ion binding/ ATP binding/ identical protein binding/ unfolded protein binding	GO:0006457/ GO:0007049/ GO:0009314/ GO:0009408/ GO:0019068/ GO:0042026/ GO:0051085/ GO:0051301	protein folding/ cell cycle/ response to radiation/ response to heat/ virion assembly/ protein refolding/ chaperone cofactor-dependent protein refolding/ cell division	GO:0005829/ GO:0016020/ GO:1990220	cytosol/ membrane/ GroEL-GroES complex	1.61602	0.000254196	2.0985	2.2049e-06	2.25819	3.21914e-07	1.77571	5.4691e-05	1.50589	0.0161781	1.92455	0.00153537	1.63936	0.00636029
groS	P0A6F9	CH10_ECOLI	10 kDa chaperonin (GroES protein) (Protein Cpn10)	97	b4142	cochaperonin GroES	COG0234	Co-chaperonin GroES (HSP10)	[]	O	Posttranslational modification, protein turnover, chaperones	GO:0005524/ GO:0042802/ GO:0046872/ GO:0051082/ GO:0051087	ATP binding/ identical protein binding/ metal ion binding/ unfolded protein binding/ chaperone binding	GO:0006457/ GO:0007049/ GO:0009408/ GO:0019068/ GO:0051085/ GO:0051301	protein folding/ cell cycle/ response to heat/ virion assembly/ chaperone cofactor-dependent protein refolding/ cell division	GO:0005829/ GO:1990220	cytosol/ GroEL-GroES complex			1.48683	0.00131906	1.58641	0.000578971
grxA	P68688	GLRX1_ECOLI	Glutaredoxin 1 (Grx1)	85	b0849	reduced glutaredoxin 1	COG0695	Glutaredoxin	[]	O	Posttranslational modification, protein turnover, chaperones	GO:0000166/ GO:0004362/ GO:0009055/ GO:0097573	nucleotide binding/ glutathione-disulfide reductase activity/ electron transfer activity/ glutathione oxidoreductase activity	GO:0009263/ GO:0045454	deoxyribonucleotide biosynthetic process/ cell redox homeostasis													-1.57392	0.0130531	-1.67267	0.0073407
gsk	P0AEW6	INGK_ECOLI	Guanosine-inosine kinase (EC 2.7.1.73)	434	b0477	inosine/guanosine kinase	COG0524	Sugar or nucleoside kinase, ribokinase family	['Glycolysis']	G	Carbohydrate transport and metabolism	GO:0005524/ GO:0008906	ATP binding/ inosine kinase activity	GO:0006166/ GO:0032263/ GO:0032264	purine ribonucleoside salvage/ GMP salvage/ IMP salvage			-2.20536	1.00822e-07	-1.88416	6.7377e-06	-1.73274	3.56722e-05	-2.05394	6.82982e-07	-1.77868	0.0106682	-1.37564	0.0458519	-1.80025	0.00717793	-2.20329	0.0012377
gspB	P03825	GSPB_ECOLI	Putative general secretion pathway protein B	139	b3322	putative general secretion pathway protein B										GO:0005886/ GO:0016021	plasma membrane/ integral component of membrane					1.01513	0.0042256
gspC	P45757	GSPC_ECOLI	Putative type II secretion system protein C (T2SS protein C) (Putative general secretion pathway protein C)	271	b3324	Type II secretion system protein GspC	COG3031	Type II secretory pathway, component PulC	[]	U	Intracellular trafficking, secretion, and vesicular transport			GO:0015628	protein secretion by the type II secretion system	GO:0005886/ GO:0015627/ GO:0016021	plasma membrane/ type II protein secretion system complex/ integral component of membrane	-1.67724	0.0022905	-1.10237	0.0418422	-1.42434	0.00707973	-1.99921	0.000232148
gspD	P45758	GSPD_ECOLI	Putative secretin GspD (Putative general secretion pathway protein D) (Putative type II secretion system protein D) (T2SS protein D)	650	b3325	Type II secretion system protein GspD	COG1450	Type II secretory pathway component GspD/PulD (secretin)	[]	U	Intracellular trafficking, secretion, and vesicular transport	GO:0042802	identical protein binding	GO:0009306/ GO:0015628	protein secretion/ protein secretion by the type II secretion system	GO:0009279/ GO:0015627/ GO:0016021	cell outer membrane/ type II protein secretion system complex/ integral component of membrane	-1.31888	0.00067929	-1.16119	0.00299595	-1.21242	0.00185605	-1.37012	0.000399046			-1.1487	0.0380353	-1.39908	0.0103764
gspE	P45759	GSPE_ECOLI	Putative type II secretion system protein E (T2SS protein E) (EC 7.4.2.8) (Putative general secretion pathway protein E) (Type II traffic warden ATPase)	493	b3326	Type II secretion system protein GspE	COG2804	Type II secretory pathway ATPase GspE/PulE or T4P pilus assembly pathway ATPase PilB	[]	N	Cell motility	GO:0005524/ GO:0008564/ GO:0046872	ATP binding/ protein-exporting ATPase activity/ metal ion binding	GO:0015628	protein secretion by the type II secretion system	GO:0005886/ GO:0015627	plasma membrane/ type II protein secretion system complex	-1.29156	0.0170728					-1.27506	0.0182506
gspM	P36678	GSPM_ECOLI	Putative type II secretion system protein M (T2SS protein M) (Putative general secretion pathway protein M) (Transport protein PshM)	153	b3334	Type II secretion system protein GspM	COG3149	Type II secretory pathway, component PulM	[]	U	Intracellular trafficking, secretion, and vesicular transport			GO:0015628	protein secretion by the type II secretion system	GO:0005886/ GO:0015627/ GO:0016021	plasma membrane/ type II protein secretion system complex/ integral component of membrane															-1.7973	0.0480524
gss	P0AES0	GSP_ECOLI	Bifunctional glutathionylspermidine synthetase/amidase (GspSA) [Includes: Glutathionylspermidine amidase (Gsp amidase) (EC 3.5.1.78) (Glutathionylspermidine amidohydrolase [spermidine-forming]); Glutathionylspermidine synthetase (Gsp synthetase) (EC 6.3.1.8) (Glutathione:spermidine ligase [ADP-forming]) (Gsp synthase)]	619	b2988	fused glutathionylspermidine amidase/glutathionylspermidine synthetase	COG0754	Glutathionylspermidine synthase, CHAP domain	[]	E	Amino acid transport and metabolism	GO:0005524/ GO:0008884/ GO:0008885/ GO:0016874/ GO:0046872	ATP binding/ glutathionylspermidine amidase activity/ glutathionylspermidine synthase activity/ ligase activity/ metal ion binding	GO:0006749/ GO:0008216	glutathione metabolic process/ spermidine metabolic process	GO:0005829	cytosol			1.29526	5.76957e-10	1.28527	8.04619e-10
gstA	P0A9D2	GSTA_ECOLI	Glutathione S-transferase GstA (EC 2.5.1.18) (GST B1-1)	201	b1635	glutathione S-transferase GstA	COG0625	Glutathione S-transferase	[]	O	Posttranslational modification, protein turnover, chaperones	GO:0004364	glutathione transferase activity	GO:0006749/ GO:0042542	glutathione metabolic process/ response to hydrogen peroxide	GO:0005737	cytoplasm	1.04426	3.02857e-08	1.0678	1.6875e-08
gtrA					b2350		COG2246	Putative flippase GtrA (transmembrane translocase of bactoprenol-linked glucose)	[]	I	Lipid transport and metabolism							-2.84037	3.17164e-07	-2.65566	2.07104e-06	-2.53202	6.21718e-06	-2.71672	9.7342e-07	-2.26507	0.00533246	-2.64609	0.000785425	-2.76958	0.000389101	-2.38856	0.00277271
gtrB					b2351		COG0463	Glycosyltransferase involved in cell wall bisynthesis	[]	M	Cell wall/membrane/envelope biogenesis							-3.35605	4.06271e-07	-2.28775	0.000659585	-2.31848	0.000546356	-3.38678	2.9507e-07	-3.1133	0.000203653	-3.57886	1.27916e-05	-3.27843	6.24834e-05	-2.81286	0.000755917
gtrS					b2352													-4.10981	1.02064e-09	-2.1266	0.000437038	-2.50159	3.12691e-05	-4.48481	1.84474e-11	-4.69251	4.17709e-10	-5.5728	4.75442e-14	-5.07171	2.48014e-12	-4.19141	1.65494e-08
guaA	P04079	GUAA_ECOLI	GMP synthase [glutamine-hydrolyzing] (EC 6.3.5.2) (GMP synthetase) (GMPS) (Glutamine amidotransferase)	525	b2507	GMP synthetase	COG0518,COG0519	GMP synthase, glutamine amidotransferase domain,GMP synthase, PP-ATPase domain/subunit	['Purine biosynthesis'],['Purine biosynthesis']	F,F	Nucleotide transport and metabolism,Nucleotide transport and metabolism	GO:0003921/ GO:0003922/ GO:0005524/ GO:0016462/ GO:0042802	GMP synthase activity/ GMP synthase (glutamine-hydrolyzing) activity/ ATP binding/ pyrophosphatase activity/ identical protein binding	GO:0006177/ GO:0006541	GMP biosynthetic process/ glutamine metabolic process	GO:0005829	cytosol	-1.98214	3.57344e-07	-1.54645	8.94539e-05	-1.72089	1.23722e-05	-2.15659	2.60618e-08	-1.83459	6.00909e-06	-2.08645	1.666e-07	-2.09245	1.47443e-07	-1.8406	4.92178e-06
guaB	P0ADG7	IMDH_ECOLI	Inosine-5'-monophosphate dehydrogenase (IMP dehydrogenase) (IMPD) (IMPDH) (EC 1.1.1.205)	488	b2508	inosine 5'-monophosphate dehydrogenase	COG0516,COG0516	IMP dehydrogenase/GMP reductase,IMP dehydrogenase/GMP reductase	['Purine biosynthesis'],['Purine biosynthesis']	F,F	Nucleotide transport and metabolism,Nucleotide transport and metabolism	GO:0003697/ GO:0003938/ GO:0005524/ GO:0042802/ GO:0046872/ GO:1990829	single-stranded DNA binding/ IMP dehydrogenase activity/ ATP binding/ identical protein binding/ metal ion binding/ C-rich single-stranded DNA binding	GO:0006177/ GO:0006183/ GO:0009411/ GO:0051289	GMP biosynthetic process/ GTP biosynthetic process/ response to UV/ protein homotetramerization	GO:0005829	cytosol	-2.06418	0.000998966	-1.9157	0.00260584	-2.00537	0.00157086	-2.15385	0.000570519	-2.09555	0.00542939	-2.18734	0.00278216	-2.19383	0.00243128	-2.10204	0.00449877
guaC	P60560	GUAC_ECOLI	GMP reductase (EC 1.7.1.7) (Guanosine 5'-monophosphate oxidoreductase) (Guanosine monophosphate reductase)	347	b0104	GMP reductase	COG0516	IMP dehydrogenase/GMP reductase	['Purine biosynthesis']	F	Nucleotide transport and metabolism	GO:0003920/ GO:0042802/ GO:0046872	GMP reductase activity/ identical protein binding/ metal ion binding	GO:0015951	purine ribonucleotide interconversion	GO:0005829/ GO:1902560	cytosol/ GMP reductase complex	-1.42683	4.16159e-05					-1.31803	0.000154009	-1.05477	0.0323553					-1.25878	0.00886768
guaD	P76641	GUAD_ECOLI	Guanine deaminase (Guanase) (Guanine aminase) (EC 3.5.4.3) (Guanine aminohydrolase) (GAH)	439	b2883	guanine deaminase	COG0402	Cytosine/adenosine deaminase or related metal-dependent hydrolase	['Pyrimidine salvage']	F	Nucleotide transport and metabolism	GO:0008270/ GO:0008892/ GO:0018756/ GO:0019239	zinc ion binding/ guanine deaminase activity/ ammeline aminohydrolase activity/ deaminase activity	GO:0006147/ GO:0046098	guanine catabolic process/ guanine metabolic process	GO:0005829	cytosol	1.70143	0.000809693	1.24221	0.0173594	1.26104	0.0152107	1.72025	0.000694423	1.46999	0.00435043	1.34633	0.00744889	1.66015	0.000799491	1.78381	0.000417412
gudD	P0AES2	GUDD_ECOLI	Glucarate dehydratase (GDH) (GlucD) (EC 4.2.1.40)	446	b2787	D-glucarate dehydratase	COG4948	L-alanine-DL-glutamate epimerase or related enzyme of enolase superfamily	['Non-phosphorylated Entner-Doudoroff pathway']	M	Cell wall/membrane/envelope biogenesis	GO:0000287/ GO:0008872	magnesium ion binding/ glucarate dehydratase activity	GO:0042838	D-glucarate catabolic process			2.76655	2.12863e-30	2.01032	4.13498e-16	2.19385	6.04186e-19	2.95008	1.84248e-34	1.42718	0.00574512	1.54621	0.00205551	1.67809	0.000718642	1.55906	0.00207197
gudP	Q46916	GUDP_ECOLI	Probable glucarate transporter (D-glucarate permease)	450	b2789	galactarate/D-glucarate transporter GudP	COG2271	Sugar phosphate permease	[]	G	Carbohydrate transport and metabolism	GO:0022857	transmembrane transporter activity	GO:0015698/ GO:0019580/ GO:0042836	inorganic anion transport/ galactarate metabolic process/ D-glucarate metabolic process	GO:0005886/ GO:0016021	plasma membrane/ integral component of membrane	1.11814	0.00597277					1.43196	0.000392277
gudX	Q46915	GUDX_ECOLI	Glucarate dehydratase-related protein (GDH-RP) (GlucDRP) (EC 4.2.1.-)	446	b2788	glucarate dehydratase-related protein	COG4948	L-alanine-DL-glutamate epimerase or related enzyme of enolase superfamily	['Non-phosphorylated Entner-Doudoroff pathway']	M	Cell wall/membrane/envelope biogenesis	GO:0016829/ GO:0046872	lyase activity/ metal ion binding	GO:0009063/ GO:0044248	cellular amino acid catabolic process/ cellular catabolic process			1.07238	0.00109603			1.04496	0.00200052	1.47282	6.82318e-06
hcaB	Q47140	HCAF_ECOLI	3-phenylpropionate/cinnamic acid dioxygenase subunit beta (EC 1.14.12.19)	172	b2541	2,3-dihydroxy-2,3-dihydrophenylpropionate dehydrogenase	COG1028	NAD(P)-dependent dehydrogenase, short-chain alcohol dehydrogenase family	['Fatty acids biosynthesis']	I	Lipid transport and metabolism	GO:0008695	3-phenylpropionate dioxygenase activity	GO:0019380	3-phenylpropionate catabolic process					-1.34037	0.0180313	-1.41423	0.0119141
hcaD	P77650	HCAD_ECOLI	3-phenylpropionate/cinnamic acid dioxygenase ferredoxin--NAD(+) reductase component (EC 1.18.1.3)	400	b2542	putative 3-phenylpropionate/cinnamate dioxygenase ferredoxin reductase subunit	COG0446	NADPH-dependent 2,4-dienoyl-CoA reductase, sulfur reductase, or a related oxidoreductase	[]	I	Lipid transport and metabolism	GO:0008695/ GO:0008860/ GO:0050660	3-phenylpropionate dioxygenase activity/ ferredoxin-NAD+ reductase activity/ flavin adenine dinucleotide binding	GO:0019380	3-phenylpropionate catabolic process			1.05559	0.000303341	1.38694	1.50936e-06	1.4344	6.4752e-07	1.10306	0.000156182
hcaF	Q47140	HCAF_ECOLI	3-phenylpropionate/cinnamic acid dioxygenase subunit beta (EC 1.14.12.19)	172	b2539	putative 3-phenylpropionate/cinnamate dioxygenase subunit beta	COG5517	3-phenylpropionate/cinnamic acid dioxygenase, small subunit	[]	Q	Secondary metabolites biosynthesis, transport and catabolism	GO:0008695	3-phenylpropionate dioxygenase activity	GO:0019380	3-phenylpropionate catabolic process					-1.22064	0.00630575
hchA	P31658	HCHA_ECOLI	Protein/nucleic acid deglycase 1 (EC 3.1.2.-) (EC 3.5.1.-) (EC 3.5.1.124) (Glyoxalase III) (EC 4.2.1.130) (Holding molecular chaperone) (Hsp31) (Maillard deglycase)	283	b1967	protein/nucleic acid deglycase 1	COG0693	Protein/nucleotide deglycase, PfpI/YajL/DJ-1 family (repair of methylglyoxal-glycated proteins and nucleic acids)	[]	V	Defense mechanisms	GO:0008270/ GO:0016790/ GO:0016811/ GO:0019172/ GO:0036524	zinc ion binding/ thiolester hydrolase activity/ hydrolase activity, acting on carbon-nitrogen (but not peptide) bonds, in linear amides/ glyoxalase III activity/ protein deglycase activity	GO:0006281/ GO:0010447/ GO:0019243/ GO:0030091/ GO:0036525/ GO:0042245/ GO:0051595/ GO:0106044	DNA repair/ response to acidic pH/ methylglyoxal catabolic process to D-lactate via S-lactoyl-glutathione/ protein repair/ protein deglycation/ RNA repair/ response to methylglyoxal/ guanine deglycation	GO:0005829	cytosol	2.88287	4.60506e-43	3.15057	3.37357e-51	3.03863	4.65881e-47	2.77094	6.33213e-40	2.13815	0.00033807	2.33575	6.5478e-05	2.46941	2.30931e-05	2.27182	0.000124451
hcp	P75825	HCP_ECOLI	Hydroxylamine reductase (EC 1.7.99.1) (Hybrid-cluster protein) (HCP) (Prismane protein)	550	b0873	protein S-nitrosylase	COG1151	Hydroxylamine reductase (hybrid-cluster protein)	[]	C	Energy production and conversion	GO:0004601/ GO:0016491/ GO:0046872/ GO:0050418/ GO:0051537	peroxidase activity/ oxidoreductase activity/ metal ion binding/ hydroxylamine reductase activity/ 2 iron, 2 sulfur cluster binding	GO:0006807/ GO:0018119/ GO:0035606/ GO:0042542/ GO:0046210	nitrogen compound metabolic process/ peptidyl-cysteine S-nitrosylation/ peptidyl-cysteine S-trans-nitrosylation/ response to hydrogen peroxide/ nitric oxide catabolic process	GO:0005737	cytoplasm	2.858	5.64041e-16	2.77	5.70221e-15	2.69017	3.82776e-14	2.77818	3.27969e-15	1.31426	0.0314256	1.38367	0.0199906	1.53027	0.00844576	1.46086	0.0143086
hcr	P75824	HCR_ECOLI	NADH oxidoreductase HCR (EC 1.-.-.-)	322	b0872	NADH oxidoreductase	COG0633,COG1018	Ferredoxin,Flavodoxin/ferredoxin--NADP reductase	[],[]	C,C	Energy production and conversion,Energy production and conversion	GO:0016651/ GO:0046872/ GO:0050660/ GO:0051537	oxidoreductase activity, acting on NAD(P)H/ metal ion binding/ flavin adenine dinucleotide binding/ 2 iron, 2 sulfur cluster binding					2.53323	3.34429e-26	2.28331	3.53307e-21	2.2966	2.21995e-21	2.54653	1.43967e-26			1.65389	0.0274416	1.78308	0.0151591	1.61135	0.0325209
hda	P69931	HDA_ECOLI	DnaA regulatory inactivator Hda (DnaA paralog) (Dp)	233	b2496	inibitor of reinitiation of DNA replication	COG0593	Chromosomal replication initiation ATPase DnaA	[]	L	Replication, recombination and repair	GO:0042802/ GO:0043531	identical protein binding/ ADP binding	GO:0006260/ GO:0006270/ GO:0032297	DNA replication/ DNA replication initiation/ negative regulation of DNA-dependent DNA replication initiation	GO:0005829/ GO:0005886/ GO:0016020	cytosol/ plasma membrane/ membrane	-1.16346	6.62082e-05					-1.18102	4.94895e-05
hdeA	P0AES9	HDEA_ECOLI	Acid stress chaperone HdeA (10K-S protein)	110	b3510	periplasmic acid stress chaperone HdeA						GO:0042802/ GO:0051087	identical protein binding/ chaperone binding	GO:0071468/ GO:1990451	cellular response to acidic pH/ cellular stress response to acidic pH	GO:0030288	outer membrane-bounded periplasmic space	1.53783	2.47519e-06	2.07724	1.49906e-10	1.82876	2.21606e-08	1.28935	8.16627e-05	1.0137	0.0323961	1.13268	0.0138579	1.45141	0.00127996	1.33244	0.00385866
hdeB	P0AET2	HDEB_ECOLI	Acid stress chaperone HdeB (10K-L protein)	108	b3509	periplasmic acid stress chaperone HdeB						GO:0051082	unfolded protein binding	GO:0010447/ GO:1990451	response to acidic pH/ cellular stress response to acidic pH	GO:0030288	outer membrane-bounded periplasmic space	1.63249	3.02149e-07	1.85669	5.72183e-09	1.53809	1.74162e-06	1.31389	3.89339e-05	1.13631	0.013865	1.27913	0.00430377	1.51493	0.000607966	1.37211	0.00237251
hdeD	P0AET5	HDED_ECOLI	Protein HdeD	190	b3511	acid-resistance membrane protein	COG3247	Acid resistance membrane protein HdeD, DUF308 family	[]	R	General function prediction only			GO:0009268	response to pH	GO:0005886/ GO:0016021	plasma membrane/ integral component of membrane	1.58352	4.14801e-08	2.24762	2.85476e-15	2.01076	2.26149e-12	1.34665	3.18203e-06	1.28595	0.00205037	1.28517	0.00159547	1.33544	0.000899254	1.33623	0.00113196
helD	P15038	HELD_ECOLI	DNA helicase IV (EC 3.6.4.12) (75 kDa helicase)	684	b0962	DNA helicase IV	COG1074	3'-5' helicase subunit RecB of the DNA repair enzyme RecBCD (exonuclease V)	[]	L	Replication, recombination and repair	GO:0003677/ GO:0005524/ GO:0043138	DNA binding/ ATP binding/ 3'-5' DNA helicase activity	GO:0000725/ GO:0006310	recombinational repair/ DNA recombination	GO:0005829/ GO:0033202	cytosol/ DNA helicase complex	1.32079	1.48909e-19	1.20517	3.18646e-16	1.15904	4.52841e-15	1.27466	2.77307e-18
hemA	P0A6X1	HEM1_ECOLI	Glutamyl-tRNA reductase (GluTR) (EC 1.2.1.70)	418	b1210	glutamyl-tRNA reductase	COG0373	Glutamyl-tRNA reductase	['Heme biosynthesis']	H	Coenzyme transport and metabolism	GO:0008883/ GO:0042802/ GO:0050661	glutamyl-tRNA reductase activity/ identical protein binding/ NADP binding	GO:0019353	protoporphyrinogen IX biosynthetic process from glutamate			-1.42265	3.17164e-07	-1.54006	3.50787e-08	-1.57678	1.56672e-08	-1.45937	1.41763e-07					-1.35396	0.0141228	-1.31201	0.0203215
hemF	P36553	HEM6_ECOLI	Oxygen-dependent coproporphyrinogen-III oxidase (CPO) (Coprogen oxidase) (Coproporphyrinogenase) (EC 1.3.3.3)	299	b2436	coproporphyrinogen III oxidase	COG0408	Coproporphyrinogen-III oxidase HemH, oxygen-dependent	['Heme biosynthesis']	H	Coenzyme transport and metabolism	GO:0004109/ GO:0030145/ GO:0042803/ GO:0046906	coproporphyrinogen oxidase activity/ manganese ion binding/ protein homodimerization activity/ tetrapyrrole binding	GO:0006782/ GO:0006783	protoporphyrinogen IX biosynthetic process/ heme biosynthetic process	GO:0005737	cytoplasm	-1.2406	0.00078622	-1.38153	0.000211474	-1.3293	0.000362981	-1.18838	0.00132001
hemH	P23871	HEMH_ECOLI	Ferrochelatase (EC 4.99.1.1) (Heme synthase) (Protoheme ferro-lyase)	320	b0475	ferrochelatase	COG0276	Protoheme ferro-lyase (ferrochelatase)	['Heme biosynthesis']	H	Coenzyme transport and metabolism	GO:0004325/ GO:0046872	ferrochelatase activity/ metal ion binding	GO:0006783/ GO:0009416/ GO:0046501	heme biosynthetic process/ response to light stimulus/ protoporphyrinogen IX metabolic process	GO:0005737	cytoplasm											1.10951	0.000990792
hflD	P25746	HFLD_ECOLI	High frequency lysogenization protein HflD	213	b1132	lysogenization regulator	COG2915	Regulator of phage lambda lysogenization HflD, binds to CII and stimulates its degradation	[]	T	Signal transduction mechanisms			GO:0009408	response to heat	GO:0005737/ GO:0005886/ GO:0031234	cytoplasm/ plasma membrane/ extrinsic component of cytoplasmic side of plasma membrane	-1.50607	0.000468721	-1.06003	0.0164287	-1.06154	0.0158049	-1.50758	0.000459168	-1.18788	0.0113397	-1.53057	0.000740512	-1.44949	0.00125446	-1.1068	0.0164726
hfq	P0A6X3	HFQ_ECOLI	RNA-binding protein Hfq (HF-1) (Host factor-I protein) (HF-I)	102	b4172	RNA-binding protein Hfq	COG1923	sRNA-binding regulator protein Hfq	[]	T	Signal transduction mechanisms	GO:0003681/ GO:0003723	bent DNA binding/ RNA binding	GO:0006355/ GO:0040033/ GO:0043487/ GO:0045974/ GO:0045975	regulation of transcription, DNA-templated/ negative regulation of translation, ncRNA-mediated/ regulation of RNA stability/ regulation of translation, ncRNA-mediated/ positive regulation of translation, ncRNA-mediated	GO:0005829	cytosol			1.19159	0.000482992	1.32573	9.72187e-05			1.0079	1.78145e-06	1.04992	4.63346e-07
hha	P0ACE3	HHA_ECOLI	Hemolysin expression-modulating protein Hha	72	b0460	hemolysin expression-modulating protein Hha						GO:0003677	DNA binding	GO:0010468	regulation of gene expression	GO:0005829	cytosol	-1.10314	0.0148967	-1.29642	0.00424138	-1.5165	0.000743665	-1.32323	0.00308828			-1.8764	0.0172968	-2.0174	0.00884698
higA	P67701	HIGA_ECOLI	Antitoxin HigA	138	b3082	antitoxin/DNA-binding transcriptional repressor HigA	COG5499	Antitoxin component HigA of the HigAB toxin-antitoxin module, contains an N-terminal HTH domain	[]	V	Defense mechanisms	GO:0003677	DNA binding	GO:0006355	regulation of transcription, DNA-templated									-1.11761	0.00276135			-1.11318	0.0475729	-1.28335	0.0200268	-1.26874	0.024954
higB	P64578	HIGB_ECOLI	mRNA interferase toxin HigB (EC 3.1.-.-) (Endoribonuclease HigB) (Toxin HigB)	104	b3083	ribosome-dependent mRNA interferase toxin HigB	COG4680	mRNA-degrading endonuclease (mRNA interferase) HigB, toxic component of the HigAB toxin-antitoxin module	[]	J	Translation, ribosomal structure and biogenesis	GO:0003723/ GO:0004521	RNA binding/ endoribonuclease activity	GO:0017148/ GO:0043488	negative regulation of translation/ regulation of mRNA stability			-1.99268	8.61286e-06	-1.18829	0.00854564	-1.49901	0.00077529	-2.3034	2.34017e-07	-1.68164	0.00512311	-1.64741	0.00482009	-1.9855	0.000626919	-2.01974	0.000650586
hipA	P23874	HIPA_ECOLI	Serine/threonine-protein kinase toxin HipA (Ser/Thr-protein kinase HipA) (EC 2.7.11.1) (Toxin HipA)	440	b1507	serine/threonine-protein kinase toxin HipA	COG3550	Serine/threonine protein kinase HipA, toxin component of the HipAB toxin-antitoxin module	[]	T	Signal transduction mechanisms	GO:0000287/ GO:0000976/ GO:0001217/ GO:0004674/ GO:0005524/ GO:0043565	magnesium ion binding/ transcription regulatory region sequence-specific DNA binding/ DNA-binding transcription repressor activity/ protein serine/threonine kinase activity/ ATP binding/ sequence-specific DNA binding	GO:0022611/ GO:0036289/ GO:0043086/ GO:0044010/ GO:0046677	dormancy process/ peptidyl-serine autophosphorylation/ negative regulation of catalytic activity/ single-species biofilm formation/ response to antibiotic	GO:0005829/ GO:0032993	cytosol/ protein-DNA complex											1.14684	0.00768437	1.09952	0.00947693
hipB	P23873	HIPB_ECOLI	Antitoxin HipB	88	b1508	antitoxin/DNA-binding transcriptional repressor HipB	COG1476	DNA-binding transcriptional regulator, XRE-family HTH domain	[]	K	Transcription	GO:0000976/ GO:0000985/ GO:0001217/ GO:0043565	transcription regulatory region sequence-specific DNA binding/ bacterial-type RNA polymerase core promoter sequence-specific DNA binding/ DNA-binding transcription repressor activity/ sequence-specific DNA binding	GO:0006351/ GO:0045892	transcription, DNA-templated/ negative regulation of transcription, DNA-templated	GO:0032993	protein-DNA complex	1.88886	0.000851721	2.04252	0.000350944	1.75307	0.0022088	1.59941	0.0050246	1.67618	9.64678e-05	2.11877	4.93642e-07	1.9292	5.22312e-06	1.48661	0.000531182
hisC	P06986	HIS8_ECOLI	Histidinol-phosphate aminotransferase (EC 2.6.1.9) (Imidazole acetol-phosphate transaminase) (HPAT) (HspAT)	356	b2021	histidinol-phosphate aminotransferase	COG0079	Histidinol-phosphate/aromatic aminotransferase or cobyric acid decarboxylase	['Cobalamine/B12 biosynthesis']	E	Amino acid transport and metabolism	GO:0004400/ GO:0030170/ GO:0042802	histidinol-phosphate transaminase activity/ pyridoxal phosphate binding/ identical protein binding	GO:0000105	histidine biosynthetic process	GO:0005829	cytosol	1.25755	0.000641055	1.09798	0.00345723	1.01727	0.00667227	1.17684	0.00142064
hisD	P06988	HISX_ECOLI	Histidinol dehydrogenase (HDH) (EC 1.1.1.23)	434	b2020	histidinal/histidinol dehydrogenase	COG0141	Histidinol dehydrogenase	['Histidine biosynthesis']	E	Amino acid transport and metabolism	GO:0004399/ GO:0008270/ GO:0030145/ GO:0046872/ GO:0051287	histidinol dehydrogenase activity/ zinc ion binding/ manganese ion binding/ metal ion binding/ NAD binding	GO:0000105	histidine biosynthetic process	GO:0005737/ GO:0005829	cytoplasm/ cytosol	1.14313	0.00337449					1.2181	0.00171203
hisF	P60664	HIS6_ECOLI	Imidazole glycerol phosphate synthase subunit HisF (EC 4.3.2.10) (IGP synthase cyclase subunit) (IGP synthase subunit HisF) (ImGP synthase subunit HisF) (IGPS subunit HisF)	258	b2025	imidazole glycerol phosphate synthase subunit HisF	COG0107	Imidazole glycerol phosphate synthase subunit HisF	['Histidine biosynthesis']	E	Amino acid transport and metabolism	GO:0000107/ GO:0016829	imidazoleglycerol-phosphate synthase activity/ lyase activity	GO:0000105	histidine biosynthetic process	GO:0005829/ GO:0009382	cytosol/ imidazoleglycerol-phosphate synthase complex							1.11211	4.99271e-06
hisG	P60757	HIS1_ECOLI	ATP phosphoribosyltransferase (ATP-PRT) (ATP-PRTase) (EC 2.4.2.17)	299	b2019	ATP phosphoribosyltransferase	COG0040	ATP phosphoribosyltransferase	['Histidine biosynthesis']	E	Amino acid transport and metabolism	GO:0000287/ GO:0003879/ GO:0005524	magnesium ion binding/ ATP phosphoribosyltransferase activity/ ATP binding	GO:0000105	histidine biosynthetic process	GO:0005829	cytosol	1.33028	0.000142963					1.22915	0.000444123
hisI	P06989	HIS2_ECOLI	Histidine biosynthesis bifunctional protein HisIE [Includes: Phosphoribosyl-AMP cyclohydrolase (PRA-CH) (EC 3.5.4.19); Phosphoribosyl-ATP pyrophosphatase (PRA-PH) (EC 3.6.1.31)]	203	b2026	putative bifunctional phosphoribosyl-AMP cyclohydrolase/phosphoribosyl-ATP pyrophosphatase	COG0139,COG0140	Phosphoribosyl-AMP cyclohydrolase,Phosphoribosyl-ATP pyrophosphohydrolase	['Histidine biosynthesis'],['Histidine biosynthesis']	E,E	Amino acid transport and metabolism,Amino acid transport and metabolism	GO:0004635/ GO:0004636/ GO:0005524	phosphoribosyl-AMP cyclohydrolase activity/ phosphoribosyl-ATP diphosphatase activity/ ATP binding	GO:0000105	histidine biosynthetic process	GO:0005829	cytosol	1.39818	4.81195e-07					1.394	4.78764e-07
hisM	P0AEU3	HISM_ECOLI	Histidine transport system permease protein HisM	238	b2307	lysine/arginine/ornithine ABC transporter/histidine ABC transporter, membrane subunit HisM	COG4160	ABC-type arginine/histidine transport system, permease component	[]	E	Amino acid transport and metabolism	GO:0022857	transmembrane transporter activity	GO:0006865	amino acid transport	GO:0005886/ GO:0043190	plasma membrane/ ATP-binding cassette (ABC) transporter complex	-1.87923	0.000314534	-1.82794	0.00050431	-1.61174	0.00226915	-1.66304	0.00152311			-1.6058	0.00814423	-1.87287	0.00216037
hisP	P07109	HISP_ECOLI	Histidine transport ATP-binding protein HisP	257	b2306	lysine/arginine/ornithine ABC transporter/histidine ABC transporter, ATP binding subunit	COG4598	ABC-type histidine transport system, ATPase component	[]	E	Amino acid transport and metabolism	GO:0005291/ GO:0005524/ GO:0015424	high-affinity L-histidine transmembrane transporter activity/ ATP binding/ ATPase-coupled amino acid transmembrane transporter activity	GO:0015817/ GO:0089709/ GO:1903810	histidine transport/ L-histidine transmembrane transport/ L-histidine import across plasma membrane	GO:0005886	plasma membrane	-1.90093	5.2483e-06	-1.41093	0.000597235	-1.22033	0.00313259	-1.71034	4.38228e-05	-2.05763	0.0121417	-2.65006	0.000781934	-1.70982	0.0194791
hisQ	P52094	HISQ_ECOLI	Histidine transport system permease protein HisQ	228	b2308	lysine/arginine/ornithine ABC transporter/histidine ABC transporter, membrane subunit HisQ	COG4215	ABC-type arginine transport system, permease component	[]	E	Amino acid transport and metabolism	GO:0005291	high-affinity L-histidine transmembrane transporter activity	GO:0089709/ GO:1903810	L-histidine transmembrane transport/ L-histidine import across plasma membrane	GO:0005886/ GO:0043190	plasma membrane/ ATP-binding cassette (ABC) transporter complex	-1.17081	0.0184557
hisR					b3797													-1.43895	0.00103793	-1.45615	0.00102808	-1.34545	0.00243643	-1.32824	0.00253645
hiuH	P76341	HIUH_ECOLI	5-hydroxyisourate hydrolase (HIU hydrolase) (HIUHase) (EC 3.5.2.17) (Transthyretin-like protein) (TLP) (Transthyretin-related protein) (TRP)	137	b1970	hydroxyisourate hydrolase/transthyretin-related protein	COG2351	5-hydroxyisourate hydrolase (purine catabolism), transthyretin-related family	[]	F	Nucleotide transport and metabolism	GO:0033971/ GO:0042802	hydroxyisourate hydrolase activity/ identical protein binding	GO:0006144/ GO:0051289	purine nucleobase metabolic process/ protein homotetramerization	GO:0042597	periplasmic space	-1.9535	0.0209368					-2.34845	0.004649
hlyE	P77335	HLYE_ECOLI	Hemolysin E, chromosomal (Cytotoxin ClyA) (Hemolysis-inducing protein) (Latent pore-forming 34 kDa hemolysin) (Silent hemolysin SheA)	303	b1182	hemolysin E						GO:0042802/ GO:0090729	identical protein binding/ toxin activity	GO:0001897/ GO:0044179/ GO:0044532	cytolysis by symbiont of host cells/ hemolysis in other organism/ modulation of apoptotic process in other organism	GO:0005576/ GO:0016021/ GO:0020002/ GO:0042597	extracellular region/ integral component of membrane/ host cell plasma membrane/ periplasmic space	1.97717	2.65831e-06	1.85841	1.27341e-05	1.54117	0.000314071	1.65994	8.33106e-05	1.64127	0.0183455	1.94117	0.00408564	2.19429	0.000998836	1.8944	0.00546226
hmp	P24232	HMP_ECOLI	Flavohemoprotein (Flavohemoglobin) (HMP) (Hemoglobin-like protein) (Nitric oxide dioxygenase) (NO oxygenase) (NOD) (EC 1.14.12.17)	396	b2552	nitric oxide dioxygenase	COG1017,COG1018	Hemoglobin-like flavoprotein,Flavodoxin/ferredoxin--NADP reductase	[],[]	C,C	Energy production and conversion,Energy production and conversion	GO:0005344/ GO:0005504/ GO:0008941/ GO:0019825/ GO:0020037/ GO:0032843/ GO:0046872/ GO:0071949	oxygen carrier activity/ fatty acid binding/ nitric oxide dioxygenase activity/ oxygen binding/ heme binding/ hydroperoxide reductase activity/ metal ion binding/ FAD binding	GO:0009636/ GO:0046210/ GO:0051409/ GO:0071500	response to toxic substance/ nitric oxide catabolic process/ response to nitrosative stress/ cellular response to nitrosative stress	GO:0005737	cytoplasm	1.27705	0.000555764					1.28171	0.000520848
hofN	P64634	HOFN_ECOLI	DNA utilization protein HofN	179	b3394	DNA utilization protein HofN	COG3166	Type IV pilus assembly protein PilN	[]	N	Cell motility			GO:0006308/ GO:0015976/ GO:0043107/ GO:0043683	DNA catabolic process/ carbon utilization/ type IV pilus-dependent motility/ type IV pilus biogenesis	GO:0005886/ GO:0016021	plasma membrane/ integral component of membrane					1.45938	0.0171394
hofQ	P34749	HOFQ_ECOLI	DNA utilization protein HofQ	412	b3391	DNA utilization protein HofQ	COG4796	Type II secretory pathway, component HofQ	[]	U	Intracellular trafficking, secretion, and vesicular transport	GO:0003677	DNA binding	GO:0006308/ GO:0009306/ GO:0015976	DNA catabolic process/ protein secretion/ carbon utilization	GO:0009279	cell outer membrane	1.16572	2.4093e-06					1.05963	1.47739e-05
hokB	P77494	HOKB_ECOLI	Toxic protein HokB	49	b4428	toxin HokB								GO:0022611	dormancy process	GO:0005887	integral component of plasma membrane											1.51603	0.0107031	1.60854	0.00554161
hokD	P0ACG6	HOKD_ECOLI	Toxic protein HokD (Protein RelF)	51	b1562	Qin prophage; toxic protein HokD								GO:0008219	cell death	GO:0005886/ GO:0016020/ GO:0016021	plasma membrane/ membrane/ integral component of membrane	1.58872	2.33412e-12	2.53435	3.98855e-30	2.3325	1.48272e-25	1.38687	1.10527e-09	1.01718	0.0416195
hokE	P77091	HOKE_ECOLI	Toxic protein HokE	50	b4415	protein HokE								GO:0006974	cellular response to DNA damage stimulus	GO:0005886/ GO:0016021	plasma membrane/ integral component of membrane			1.56787	0.0177053
holA	P28630	HOLA_ECOLI	DNA polymerase III subunit delta (EC 2.7.7.7)	343	b0640	DNA polymerase III subunit delta	COG1466	DNA polymerase III, delta subunit	[]	L	Replication, recombination and repair	GO:0003677/ GO:0003887	DNA binding/ DNA-directed DNA polymerase activity	GO:0006261	DNA-dependent DNA replication	GO:0009360	DNA polymerase III complex	-1.11938	3.53258e-05	-1.06333	9.96172e-05
holD	P28632	HOLD_ECOLI	DNA polymerase III subunit psi (EC 2.7.7.7)	137	b4372	DNA polymerase III subunit psi	COG3050	DNA polymerase III, psi subunit	[]	L	Replication, recombination and repair	GO:0003887/ GO:0008408	DNA-directed DNA polymerase activity/ 3'-5' exonuclease activity	GO:0006260/ GO:0009314	DNA replication/ response to radiation			-1.36868	0.000127129	-1.63291	5.82003e-06	-1.28239	0.000404954	-1.01816	0.00483882							-1.45019	0.0173801
holE	P0ABS8	HOLE_ECOLI	DNA polymerase III subunit theta (EC 2.7.7.7)	76	b1842	DNA polymerase III subunit theta						GO:0003677/ GO:0003887	DNA binding/ DNA-directed DNA polymerase activity	GO:0006260	DNA replication	GO:0005829/ GO:0044776	cytosol/ DNA polymerase III, core complex	-1.13179	4.49197e-06					-1.16147	2.37272e-06
hpt	P0A9M2	HPRT_ECOLI	Hypoxanthine phosphoribosyltransferase (HPRT) (EC 2.4.2.8) (6-oxopurine phosphoribosyltransferase) (6-oxopurine PRTase)	178	b0125	hypoxanthine phosphoribosyltransferase	COG0634	Hypoxanthine-guanine phosphoribosyltransferase	['Purine salvage']	F	Nucleotide transport and metabolism	GO:0000287/ GO:0004422/ GO:0052657/ GO:0097216	magnesium ion binding/ hypoxanthine phosphoribosyltransferase activity/ guanine phosphoribosyltransferase activity/ guanosine tetraphosphate binding	GO:0006166/ GO:0006168/ GO:0006178/ GO:0032263/ GO:0032264/ GO:0046100/ GO:0051289	purine ribonucleoside salvage/ adenine salvage/ guanine salvage/ GMP salvage/ IMP salvage/ hypoxanthine metabolic process/ protein homotetramerization	GO:0005829	cytosol	-1.18872	1.60222e-06	-1.17541	2.58658e-06	-1.33089	8.73347e-08	-1.34419	4.95352e-08			-1.01663	4.17755e-05	-1.1995	1.34477e-06	-1.00654	6.63376e-05
hscB	P0A6L9	HSCB_ECOLI	Co-chaperone protein HscB (Hsc20)	171	b2527	[Fe-S] cluster biosynthesis co-chaperone HscB	COG1076	DnaJ domain-containing protein	[]	O	Posttranslational modification, protein turnover, chaperones	GO:0001671/ GO:0051087	ATPase activator activity/ chaperone binding	GO:0006457/ GO:0044571/ GO:0051259/ GO:0097428	protein folding/ [2Fe-2S] cluster assembly/ protein complex oligomerization/ protein maturation by iron-sulfur cluster transfer	GO:0005829/ GO:1990230	cytosol/ iron-sulfur cluster transfer complex	-1.76273	8.9856e-08	-1.16435	0.000475501			-1.49145	6.1294e-06			-2.26788	0.000558321	-2.41965	0.000206614
hscC	P77319	HSCC_ECOLI	Chaperone protein HscC (Hsc62)	556	b0650	chaperone protein HscC	COG0443	Molecular chaperone DnaK (HSP70)	[]	O	Posttranslational modification, protein turnover, chaperones	GO:0005524	ATP binding			GO:0005829	cytosol					-1.20973	2.26181e-06	-1.02814	4.2187e-05
hsdM	P08957	T1MK_ECOLI	Type I restriction enzyme EcoKI M protein (M.EcoKI) (EC 2.1.1.72)	529	b4349	type I restriction enzyme EcoKI methyltransferase component	COG0286	Type I restriction-modification system, DNA methylase subunit	[]	V	Defense mechanisms	GO:0003677/ GO:0008170/ GO:0009007	DNA binding/ N-methyltransferase activity/ site-specific DNA-methyltransferase (adenine-specific) activity	GO:0009307	DNA restriction-modification system	GO:0005829	cytosol	-1.20223	0.00136684	-1.10909	0.00359886	-1.03489	0.00657483	-1.12803	0.0027316	-1.1922	1.44306e-05	-1.28969	1.76302e-06	-1.19657	9.63932e-06	-1.09907	6.33155e-05
hsdS	P05719	T1SK_ECOLI	Type-1 restriction enzyme EcoKI specificity protein (S.EcoKI) (Type I restriction enzyme EcoKI specificity protein) (S protein)	464	b4348	type I restriction enzyme EcoKI specificity protein	COG0732	Restriction endonuclease S subunit	[]	V	Defense mechanisms	GO:0003677	DNA binding	GO:0009307	DNA restriction-modification system			-2.60856	1.6426e-09	-1.74874	4.33699e-05	-2.12288	5.96773e-07	-2.9827	3.25608e-12	-2.06933	1.03955e-05	-2.77047	1.79824e-09	-2.59225	1.71428e-08	-1.89111	5.48967e-05
hslR	P0ACG8	HSLR_ECOLI	Heat shock protein 15 (HSP15)	133	b3400	heat shock protein Hsp15	COG1188	Ribosomal 50S subunit-recycling heat shock protein, contains S4 domain	[]	J	Translation, ribosomal structure and biogenesis	GO:0003677/ GO:0003727/ GO:0043023	DNA binding/ single-stranded RNA binding/ ribosomal large subunit binding	GO:0009408/ GO:0034605	response to heat/ cellular response to heat	GO:0005829	cytosol			1.11073	0.00128731	1.26639	0.000223111
hspQ	P0AB20	HSPQ_ECOLI	Heat shock protein HspQ	105	b0966	heat shock protein HspQ	COG3785	Heat shock protein HspQ	[]	O	Posttranslational modification, protein turnover, chaperones	GO:0003677	DNA binding	GO:0009408	response to heat	GO:0005737	cytoplasm	2.41308	7.99746e-07	2.83208	6.85399e-09	2.85969	4.9717e-09	2.4407	5.62821e-07	1.61254	0.00148854	2.2132	6.7249e-06	1.82749	0.00019759	1.22683	0.0151568
htpG	P0A6Z3	HTPG_ECOLI	Chaperone protein HtpG (Heat shock protein C62.5) (Heat shock protein HtpG) (High temperature protein G)	624	b0473	chaperone protein HtpG	COG0326	Molecular chaperone, HSP90 family	[]	O	Posttranslational modification, protein turnover, chaperones	GO:0005524/ GO:0042802/ GO:0044183/ GO:0051082/ GO:0051087	ATP binding/ identical protein binding/ protein folding chaperone/ unfolded protein binding/ chaperone binding	GO:0006457/ GO:0006974/ GO:0009408/ GO:0043093/ GO:0061992	protein folding/ cellular response to DNA damage stimulus/ response to heat/ FtsZ-dependent cytokinesis/ ATP-dependent chaperone mediated protein folding	GO:0005829/ GO:0005886	cytosol/ plasma membrane	1.83378	2.72569e-05	2.19207	6.11849e-07	2.2785	1.97516e-07	1.92021	1.0383e-05	1.49732	0.0125527	1.90763	0.00103105	1.66686	0.00378377	1.25655	0.0339641
htpX	P23894	HTPX_ECOLI	Protease HtpX (EC 3.4.24.-) (Heat shock protein HtpX)	293	b1829	protease HtpX	COG0501	Zn-dependent protease with chaperone function	[]	O	Posttranslational modification, protein turnover, chaperones	GO:0004222/ GO:0008270	metalloendopeptidase activity/ zinc ion binding	GO:0006508/ GO:0009266	proteolysis/ response to temperature stimulus	GO:0005886/ GO:0016021	plasma membrane/ integral component of membrane			1.34764	0.00296653	1.29438	0.00427116			1.09902	9.58164e-08
htrE	P33129	HTRE_ECOLI	Outer membrane usher protein HtrE (Heat shock protein E)	865	b0139	putative fimbrial usher protein HtrE	COG3188	Outer membrane usher protein FimD/PapC	[]	N	Cell motility	GO:0015473	fimbrial usher porin activity	GO:0007155/ GO:0009297	cell adhesion/ pilus assembly	GO:0009279/ GO:0016021	cell outer membrane/ integral component of membrane	-1.03332	0.0171537	-1.29817	0.00317112	-1.42735	0.00108201	-1.1625	0.00665031
hyaA	P69739	MBHS_ECOLI	Hydrogenase-1 small chain (HYD1) (EC 1.12.99.6) (Membrane-bound hydrogenase 1 small subunit) (NiFe hydrogenase)	372	b0972	hydrogenase 1 small subunit	COG1740	Ni,Fe-hydrogenase I small subunit	[]	C	Energy production and conversion	GO:0008901/ GO:0009055/ GO:0033748/ GO:0046872/ GO:0051538/ GO:0051539	ferredoxin hydrogenase activity/ electron transfer activity/ hydrogenase (acceptor) activity/ metal ion binding/ 3 iron, 4 sulfur cluster binding/ 4 iron, 4 sulfur cluster binding	GO:0006113/ GO:0009061	fermentation/ anaerobic respiration	GO:0009375/ GO:0016020/ GO:0016021/ GO:0031237/ GO:0044569	ferredoxin hydrogenase complex/ membrane/ integral component of membrane/ intrinsic component of periplasmic side of plasma membrane/ [Ni-Fe] hydrogenase complex	1.65895	8.71543e-09	1.81824	2.7152e-10	1.76682	9.21958e-10	1.60753	2.37581e-08	1.44146	0.0108983	1.70434	0.00191938	1.70872	0.00167929	1.44585	0.00938218
hyaB	P0ACD8	MBHL_ECOLI	Hydrogenase-1 large chain (HYD1) (EC 1.12.99.6) (Membrane-bound hydrogenase 1 large subunit) (NiFe hydrogenase)	597	b0973	hydrogenase 1 large subunit	COG0374	Ni,Fe-hydrogenase I large subunit	[]	C	Energy production and conversion	GO:0008901/ GO:0009055/ GO:0016151/ GO:0033748	ferredoxin hydrogenase activity/ electron transfer activity/ nickel cation binding/ hydrogenase (acceptor) activity	GO:0006113/ GO:0009061	fermentation/ anaerobic respiration	GO:0005886/ GO:0016020/ GO:0030288/ GO:0044569	plasma membrane/ membrane/ outer membrane-bounded periplasmic space/ [Ni-Fe] hydrogenase complex	2.06334	1.43052e-07	2.04314	2.31572e-07	2.0056	3.82089e-07	2.0258	2.22049e-07	1.58865	0.001117	1.76652	0.000201109	1.79624	0.000145799	1.61836	0.000779642
hyaC	P0AAM1	CYBH_ECOLI	Probable Ni/Fe-hydrogenase 1 B-type cytochrome subunit	235	b0974	hydrogenase 1 cytochrome b subunit	COG1969	Ni,Fe-hydrogenase I cytochrome b subunit	[]	C	Energy production and conversion	GO:0005506/ GO:0009055/ GO:0020037	iron ion binding/ electron transfer activity/ heme binding	GO:0006113/ GO:0009061/ GO:0022904	fermentation/ anaerobic respiration/ respiratory electron transport chain	GO:0005886/ GO:0005887/ GO:0044569	plasma membrane/ integral component of plasma membrane/ [Ni-Fe] hydrogenase complex	2.39008	5.92603e-14	2.46305	1.12419e-14	2.29387	7.94047e-13	2.2209	3.25692e-12	1.61734	0.000856645	1.67516	0.000422722	1.71814	0.000261758	1.66032	0.000546059
hyaD	P19930	HYAD_ECOLI	Hydrogenase 1 maturation protease (EC 3.4.23.-)	195	b0975	putative hydrogenase 1 maturation protease HyaD	COG0680	Ni,Fe-hydrogenase maturation factor	[]	C	Energy production and conversion	GO:0004175/ GO:0004190/ GO:0008047/ GO:0046872	endopeptidase activity/ aspartic-type endopeptidase activity/ enzyme activator activity/ metal ion binding	GO:0006464/ GO:0016485	cellular protein modification process/ protein processing			2.01467	1.96554e-19	2.25408	5.93615e-24	2.13051	2.1025e-21	1.89111	3.20822e-17	1.30678	0.00184095	1.44826	0.000394318	1.38799	0.000615639	1.24652	0.00261529
hyaE	P19931	HYAE_ECOLI	Hydrogenase-1 operon protein HyaE	132	b0976	putative HyaA chaperone						GO:0005048	signal sequence binding					1.43615	1.63791e-07	1.61252	3.97088e-09	1.34067	1.24498e-06	1.16429	2.20264e-05
hybB	P37180	HYBB_ECOLI	Probable Ni/Fe-hydrogenase 2 b-type cytochrome subunit	392	b2995	hydrogenase 2 membrane subunit	COG5557	Ni/Fe-hydrogenase 2 integral membrane subunit HybB	[]	C	Energy production and conversion	GO:0033748/ GO:0036397/ GO:0046872	hydrogenase (acceptor) activity/ formate dehydrogenase (quinone) activity/ metal ion binding	GO:0009061/ GO:0015944	anaerobic respiration/ formate oxidation	GO:0005886/ GO:0005887/ GO:0009326/ GO:0016021/ GO:0044569	plasma membrane/ integral component of plasma membrane/ formate dehydrogenase complex/ integral component of membrane/ [Ni-Fe] hydrogenase complex	1.20684	0.00447516					1.31826	0.00178719
hybC	P0ACE0	MBHM_ECOLI	Hydrogenase-2 large chain (HYD2) (EC 1.12.99.6) (Membrane-bound hydrogenase 2 large subunit) (NiFe hydrogenase)	567	b2994	hydrogenase 2 large subunit	COG0374	Ni,Fe-hydrogenase I large subunit	[]	C	Energy production and conversion	GO:0008901/ GO:0016151/ GO:0033748	ferredoxin hydrogenase activity/ nickel cation binding/ hydrogenase (acceptor) activity			GO:0031236	extrinsic component of periplasmic side of plasma membrane	1.64422	6.53035e-08					1.74598	8.15086e-09
hybD	P37182	HYBD_ECOLI	Hydrogenase 2 maturation protease (EC 3.4.23.-)	164	b2993	hydrogenase 2 maturation protease	COG0680	Ni,Fe-hydrogenase maturation factor	[]	C	Energy production and conversion	GO:0004175/ GO:0004190/ GO:0008047/ GO:0046872	endopeptidase activity/ aspartic-type endopeptidase activity/ enzyme activator activity/ metal ion binding	GO:0006464/ GO:0016485	cellular protein modification process/ protein processing			1.34069	4.43573e-06					1.4416	7.53541e-07
hybE	P0AAN1	HYBE_ECOLI	Hydrogenase-2 operon protein HybE	162	b2992	hydrogenase 2-specific chaperone						GO:0070678	preprotein binding	GO:0051604	protein maturation			1.16333	0.00406375					1.19598	0.00304176
hybF	P0A703	HYBF_ECOLI	Hydrogenase maturation factor HybF (Hydrogenase nickel incorporation protein HybF) (Hydrogenase-2 operon protein HybF)	113	b2991	hydrogenase maturation protein HybF	COG0375	Hydrogenase maturation factor HypA/HybF, metallochaperone involved in Ni insertion	[]	O	Posttranslational modification, protein turnover, chaperones	GO:0008270/ GO:0016151	zinc ion binding/ nickel cation binding	GO:0006464/ GO:0051604	cellular protein modification process/ protein maturation									1.11257	0.00582071
hybG	P0AAM7	HYBG_ECOLI	Hydrogenase maturation factor HybG (Hydrogenase-2 operon protein HybG)	82	b2990	hydrogenase maturation factor HybG	COG0298	Hydrogenase maturation factor HybG, HypC/HupF family	[]	O	Posttranslational modification, protein turnover, chaperones	GO:0005506/ GO:0042802/ GO:1902670	iron ion binding/ identical protein binding/ carbon dioxide binding	GO:0051604	protein maturation									1.14712	0.00118373
hycD	P16430	HYCD_ECOLI	Formate hydrogenlyase subunit 4 (FHL subunit 4) (Hydrogenase 3 component D)	307	b2722	formate hydrogenlyase subunit HycD	COG0650	Formate hydrogenlyase subunit HyfC	[]	C	Energy production and conversion	GO:0016491	oxidoreductase activity			GO:0005886/ GO:0016021	plasma membrane/ integral component of membrane	2.13872	0.0131805					2.10622	0.0145493	1.45328	0.0496			1.63611	0.01943	1.93027	0.00683287
hycE	P16431	HYCE_ECOLI	Formate hydrogenlyase subunit 5 (FHL subunit 5) (Hydrogenase-3 component E)	569	b2721	formate hydrogenlyase subunit HycE	COG3261,COG3262	Ni,Fe-hydrogenase III large subunit,Ni,Fe-hydrogenase III component G	[],[]	C,C	Energy production and conversion,Energy production and conversion	GO:0008137/ GO:0016151/ GO:0048038/ GO:0051287/ GO:0051539	NADH dehydrogenase (ubiquinone) activity/ nickel cation binding/ quinone binding/ NAD binding/ 4 iron, 4 sulfur cluster binding					1.94452	0.0256327					2.01124	0.0202147					1.50672	0.0365942	1.60585	0.0290917
hycF	P16432	HYCF_ECOLI	Formate hydrogenlyase subunit 6 (FHL subunit 6) (Hydrogenase-3 component F)	180	b2720	formate hydrogenlyase subunit HycF	COG1143	Formate hydrogenlyase subunit 6/NADH:ubiquinone oxidoreductase 23 kD subunit (chain I)	['NADH dehydrogenase']	C	Energy production and conversion	GO:0016651/ GO:0046872/ GO:0051539	oxidoreductase activity, acting on NAD(P)H/ metal ion binding/ 4 iron, 4 sulfur cluster binding	GO:0009060	aerobic respiration	GO:0045272	plasma membrane respiratory chain complex I	2.01325	0.0145796					1.98713	0.0156948					1.40779	0.0462058
hycG	P16433	HYCG_ECOLI	Formate hydrogenlyase subunit 7 (FHL subunit 7) (Hydrogenase-3 component G)	255	b2719	formate hydrogenlyase subunit HycG	COG3260	Ni,Fe-hydrogenase III small subunit	[]	C	Energy production and conversion	GO:0008137/ GO:0046872/ GO:0048038/ GO:0051539	NADH dehydrogenase (ubiquinone) activity/ metal ion binding/ quinone binding/ 4 iron, 4 sulfur cluster binding					1.48994	0.0283213					1.79581	0.0074451
hycH	P0AEV7	HYCH_ECOLI	Formate hydrogenlyase maturation protein HycH	136	b2718	formate hydrogenlyase assembly protein								GO:0034622	cellular protein-containing complex assembly			1.36933	0.00705475	1.23447	0.0169306	1.23926	0.0160215	1.37412	0.00672469
hycI	P0AEV9	HYCI_ECOLI	Hydrogenase 3 maturation protease (EC 3.4.23.51) (HycI protease)	156	b2717	hydrogenase 3 maturation protease	COG0680	Ni,Fe-hydrogenase maturation factor	[]	C	Energy production and conversion	GO:0004175/ GO:0004190/ GO:0008047/ GO:0046872	endopeptidase activity/ aspartic-type endopeptidase activity/ enzyme activator activity/ metal ion binding	GO:0006464/ GO:0016485	cellular protein modification process/ protein processing			1.00561	0.00170922
hydN	P0AAK4	HYDN_ECOLI	Electron transport protein HydN	175	b2713	putative electron transport protein HydN	COG1142	Fe-S-cluster-containing hydrogenase component 2	[]	C	Energy production and conversion	GO:0009055/ GO:0046872/ GO:0051539	electron transfer activity/ metal ion binding/ 4 iron, 4 sulfur cluster binding							-2.00659	0.0141192	-2.42357	0.00268103			-2.07778	6.03567e-05	-1.81226	0.000394318	-1.43011	0.00432554	-1.69563	0.000888312
hyfE	P0AEW1	HYFE_ECOLI	Hydrogenase-4 component E (EC 1.-.-.-)	216	b2485	hydrogenase 4 component E	COG4237	Hydrogenase-4 membrane subunit HyfE	[]	C	Energy production and conversion	GO:0016491	oxidoreductase activity			GO:0005887	integral component of plasma membrane							1.64418	0.00735583
hyfG	P77329	HYFG_ECOLI	Hydrogenase-4 component G (EC 1.-.-.-)	555	b2487	hydrogenase 4 catalytic subunit HyfG	COG3261,COG3262	Ni,Fe-hydrogenase III large subunit,Ni,Fe-hydrogenase III component G	[],[]	C,C	Energy production and conversion,Energy production and conversion	GO:0008137/ GO:0016151/ GO:0048038/ GO:0051287/ GO:0051539/ GO:0051540	NADH dehydrogenase (ubiquinone) activity/ nickel cation binding/ quinone binding/ NAD binding/ 4 iron, 4 sulfur cluster binding/ metal cluster binding					1.55889	1.67141e-16	1.30887	1.19746e-11	1.25073	9.34256e-11	1.50075	1.66782e-15			1.0497	0.000892874	1.11102	0.000373801	1.01959	0.001391
hyfI	P77668	HYFI_ECOLI	Hydrogenase-4 component I (EC 1.-.-.-)	252	b2489	hydrogenase 4 catalytic subunit HyfI	COG3260	Ni,Fe-hydrogenase III small subunit	[]	C	Energy production and conversion	GO:0008137/ GO:0046872/ GO:0048038/ GO:0051539	NADH dehydrogenase (ubiquinone) activity/ metal ion binding/ quinone binding/ 4 iron, 4 sulfur cluster binding					1.2548	0.00109504	1.01425	0.0108441	1.07596	0.00656118	1.31651	0.000601446	1.01974	0.0150299	1.09202	0.0070246
hyfJ	P77453	HYFJ_ECOLI	Hydrogenase-4 component J (EC 1.-.-.-)	137	b2490	putative hydrogenase 4 assembly protein						GO:0016491	oxidoreductase activity					1.25219	0.0107659					1.19693	0.0144418
hypA	P0A700	HYPA_ECOLI	Hydrogenase maturation factor HypA	116	b2726	hydrogenase 3 nickel incorporation protein HypA	COG0375	Hydrogenase maturation factor HypA/HybF, metallochaperone involved in Ni insertion	[]	O	Posttranslational modification, protein turnover, chaperones	GO:0008270/ GO:0016151/ GO:0042802	zinc ion binding/ nickel cation binding/ identical protein binding	GO:0006464/ GO:0051604	cellular protein modification process/ protein maturation	GO:0031234	extrinsic component of cytoplasmic side of plasma membrane			1.56984	4.66305e-05	1.33598	0.000540948
hypB	P0AAN3	HYPB_ECOLI	Hydrogenase maturation factor HypB (Hydrogenase isoenzymes nickel incorporation protein HypB)	290	b2727	hydrogenase isoenzymes nickel incorporation protein HypB	COG0378	Hydrogenase/urease maturation factor HypB, Ni2+-binding GTPase	[]	O	Posttranslational modification, protein turnover, chaperones	GO:0003924/ GO:0005525/ GO:0008270/ GO:0016151	GTPase activity/ GTP binding/ zinc ion binding/ nickel cation binding	GO:0051604	protein maturation			1.51236	1.5783e-09	1.71783	5.77781e-12	1.82787	2.06349e-13	1.6224	7.24245e-11
hypC	P0AAM3	HYPC_ECOLI	Hydrogenase maturation factor HypC (Chaperone-type protein HypC) (Hydrogenase accessory chaperone HypC)	90	b2728	hydrogenase 3 maturation protein HypC	COG0298	Hydrogenase maturation factor HybG, HypC/HupF family	[]	O	Posttranslational modification, protein turnover, chaperones	GO:0005506/ GO:0042802/ GO:1902670	iron ion binding/ identical protein binding/ carbon dioxide binding	GO:0051604	protein maturation			1.17454	0.000296712	1.24827	0.000137713	1.20407	0.00023635	1.13034	0.000498622
hypD	P24192	HYPD_ECOLI	Hydrogenase maturation factor HypD (Hydrogenase isoenzymes formation protein HypD)	373	b2729	Fe-(CN)2CO cofactor assembly scaffold protein HypD	COG0409	Hydrogenase maturation factor HypD	[]	O	Posttranslational modification, protein turnover, chaperones	GO:0005506/ GO:0051539/ GO:0070025	iron ion binding/ 4 iron, 4 sulfur cluster binding/ carbon monoxide binding	GO:0006464/ GO:0051604	cellular protein modification process/ protein maturation					1.01412	0.00974825
hypE	P24193	HYPE_ECOLI	Carbamoyl dehydratase HypE (EC 4.2.1.-) (Hydrogenase maturation factor HypE)	336	b2730	hydrogenase maturation protein, carbamoyl dehydratase	COG0309	Carbamoyl dehydratase HypE (hydrogenase maturation factor)	[]	O	Posttranslational modification, protein turnover, chaperones	GO:0016829	lyase activity	GO:0046892/ GO:0051604	peptidyl-S-carbamoyl-L-cysteine dehydration/ protein maturation							1.00427	0.00821261
hyuA	Q46806	PHYDA_ECOLI	D-phenylhydantoinase (EC 3.5.2.-) (Hydantoin-utilizing enzyme HyuA)	461	b2873	phenylhydantoinase	COG0044	Dihydroorotase or related cyclic amidohydrolase	['Pyrimidine biosynthesis']	F	Nucleotide transport and metabolism	GO:0016812/ GO:0042802/ GO:0046872	hydrolase activity, acting on carbon-nitrogen (but not peptide) bonds, in cyclic amides/ identical protein binding/ metal ion binding	GO:0006208	pyrimidine nucleobase catabolic process	GO:0005737	cytoplasm	1.63833	0.00469551	1.65766	0.00458654	1.4044	0.0168443	1.38507	0.0176661
iaaA	P37595	IAAA_ECOLI	Isoaspartyl peptidase (EC 3.4.19.5) (Beta-aspartyl-peptidase) (EcAIII) (Isoaspartyl dipeptidase) [Cleaved into: Isoaspartyl peptidase subunit alpha; Isoaspartyl peptidase subunit beta]	321	b0828	isoaspartyl dipeptidase proenzyme	COG1446	Isoaspartyl peptidase or L-asparaginase, Ntn-hydrolase superfamily	[]	E	Amino acid transport and metabolism	GO:0004067/ GO:0008798/ GO:0016787	asparaginase activity/ beta-aspartyl-peptidase activity/ hydrolase activity	GO:0016540	protein autoprocessing	GO:0005737	cytoplasm	1.57832	1.73285e-10	1.24399	8.04194e-07	1.34594	8.50863e-08	1.68028	8.61197e-12			1.09085	0.000213614	1.15149	8.61401e-05	1.00973	0.000725134
iap	P10423	IAP_ECOLI	Alkaline phosphatase isozyme conversion protein (EC 3.4.11.-)	345	b2753	alkaline phosphatase isozyme conversion protein	COG2234	Zn-dependent amino- or carboxypeptidase, M28 family	[]	O	Posttranslational modification, protein turnover, chaperones	GO:0004177/ GO:0008235/ GO:0046872	aminopeptidase activity/ metalloexopeptidase activity/ metal ion binding	GO:0006508/ GO:0043687	proteolysis/ post-translational protein modification	GO:0030288	outer membrane-bounded periplasmic space	-1.58715	2.16251e-07	-1.2341	6.28335e-05	-1.45346	2.20445e-06	-1.8065	2.7133e-09					-1.12025	0.0188716
ibaG	P0A9W6	IBAG_ECOLI	Acid stress protein IbaG	84	b3190	acid stress protein IbaG	COG5007	Acid stress protein IbaG/YrbA, BolA-like family	[]	T	Signal transduction mechanisms	GO:0051537	2 iron, 2 sulfur cluster binding			GO:0005829	cytosol	-1.54637	1.74507e-06	-1.59934	9.61889e-07	-1.70387	1.60217e-07	-1.6509	3.06015e-07	-1.0623	0.0198427	-1.45845	0.000930328	-1.96265	8.92039e-06	-1.56651	0.000530087
ibpA	P0C054	IBPA_ECOLI	Small heat shock protein IbpA (16 kDa heat shock protein A)	137	b3687	small heat shock protein IbpA	COG0071	Small heat shock protein IbpA, HSP20 family	[]	O	Posttranslational modification, protein turnover, chaperones	GO:0042802	identical protein binding	GO:0009408/ GO:0050821	response to heat/ protein stabilization	GO:0005829	cytosol			2.68768	0.0157455	2.57822	0.0204522			3.44455	6.57792e-10	3.56221	1.53092e-10	3.44115	5.78977e-10	3.32349	2.59607e-09
ibpB	P0C058	IBPB_ECOLI	Small heat shock protein IbpB (16 kDa heat shock protein B)	142	b3686	small heat shock protein IbpB	COG0071	Small heat shock protein IbpA, HSP20 family	[]	O	Posttranslational modification, protein turnover, chaperones	GO:0042802	identical protein binding	GO:0009408/ GO:0050821/ GO:1990169	response to heat/ protein stabilization/ stress response to copper ion	GO:0005737	cytoplasm									3.16967	6.16222e-08	3.18329	5.39304e-08	2.99822	2.85105e-07	2.98461	3.66996e-07
ibsB	C1P608	IBSB_ECOLI	Small toxic protein IbsB	18	b4668	putative toxic peptide IbsB												-3.34643	0.0103206					-2.90887	0.0285126
ibsC	C1P615	IBSC_ECOLI	Small toxic protein IbsC	19	b4665	toxic peptide IbsC								GO:0012501	programmed cell death					-4.16659	0.0023681	-3.67127	0.00806354	1.72828	0.0440081
ibsE	C1P617	IBSE_ECOLI	Small toxic protein IbsE	19	b4666	toxic peptide IbsE								GO:0012501	programmed cell death									2.88873	0.0149267
icdC					b4519													-2.65823	0.00719913	-4.71269	0.000322256	-3.87339	0.00347902					-2.11293	0.0426453	-2.04345	0.0453411
iceT					b2077		COG2814	Predicted arabinose efflux permease AraJ, MFS family	[]	G	Carbohydrate transport and metabolism							1.40721	1.75547e-09	1.17694	9.84249e-07	1.04266	1.28488e-05	1.27293	3.95323e-08
iclR	P16528	ICLR_ECOLI	Transcriptional repressor IclR (Acetate operon repressor)	274	b4018	DNA-binding transcriptional repressor IclR	COG1414	DNA-binding transcriptional regulator, IclR family	[]	K	Transcription	GO:0003677/ GO:0003700	DNA binding/ DNA-binding transcription factor activity	GO:0006097/ GO:0006355/ GO:0045892	glyoxylate cycle/ regulation of transcription, DNA-templated/ negative regulation of transcription, DNA-templated	GO:0005829	cytosol											-2.01213	0.0174974	-2.37919	0.00407706
ihfA	P0A6X7	IHFA_ECOLI	Integration host factor subunit alpha (IHF-alpha)	99	b1712	integration host factor subunit alpha	COG0776	Bacterial nucleoid DNA-binding protein IHF-alpha	[]	L	Replication, recombination and repair	GO:0000976/ GO:0001216/ GO:0003677	transcription regulatory region sequence-specific DNA binding/ DNA-binding transcription activator activity/ DNA binding	GO:0000746/ GO:0006310/ GO:0006351/ GO:0006417	conjugation/ DNA recombination/ transcription, DNA-templated/ regulation of translation	GO:0005829/ GO:0009295/ GO:0032993	cytosol/ nucleoid/ protein-DNA complex	1.53636	1.01376e-09	2.14137	6.20571e-18	1.93544	9.0069e-15	1.33043	1.32164e-07	1.07327	0.0159405	1.09316	0.0120799
ihfB	P0A6Y1	IHFB_ECOLI	Integration host factor subunit beta (IHF-beta)	94	b0912	integration host factor subunit beta	COG0776	Bacterial nucleoid DNA-binding protein IHF-alpha	[]	L	Replication, recombination and repair	GO:0003677	DNA binding	GO:0000746/ GO:0006310/ GO:0006351/ GO:0006355/ GO:0006417	conjugation/ DNA recombination/ transcription, DNA-templated/ regulation of transcription, DNA-templated/ regulation of translation	GO:0005694/ GO:0005829	chromosome/ cytosol	-1.79672	3.61752e-11	-1.35518	8.93657e-07	-1.3416	1.14895e-06	-1.78314	4.64012e-11
[truncated: 1,786 more rows]
